# Supplementary material for: PSGL-1 decorated with sialyl Lewisa/x promotes high affinity binding of myeloma cells to P-selectin but is dispensable for E-selectin engagement
Source: Sci Rep. 2024 Jan 19;14:1756. doi: 10.1038/s41598-024-52212-2 (PMC10798956; doi:10.1038/s41598-024-52212-2)
Supplement: Supplementary file 2 — Supplementary Information 2. [file 41598_2024_52212_MOESM2_ESM.xlsx]

## Sheet: Sheet1
Accession	Description	Area	Score	Coverage	# Peptides	# PSM	# AAs	MW [kDa]	calc. pI
B4DHR9	cDNA FLJ50962, highly similar to P-selectin glycoprotein ligand 1 OS=Homo sapiens PE=2 SV=1 - [B4DHR9_HUMAN]	6.20832e+08	50.1401	17.47	6	25	372	39.0455	4.50049
R4GMT0	Alpha-centractin OS=Homo sapiens GN=ACTR1A PE=1 SV=1 - [R4GMT0_HUMAN]	1.99098e+08	9.93223	11.45	3	4	332	37.4099	5.65576
Q562W2	Actin-like protein (Fragment) OS=Homo sapiens GN=ACT PE=3 SV=1 - [Q562W2_HUMAN]	5.90723e+07	50.2003	28.16	2	17	103	11.6259	6.11279
P12236	ADP/ATP translocase 3 OS=Homo sapiens GN=SLC25A6 PE=1 SV=4 - [ADT3_HUMAN]	5.44553e+07	35.2112	42.28	15	23	298	32.8452	9.74463
Q96N83	Podocalyxin OS=Homo sapiens PE=2 SV=1 - [Q96N83_HUMAN]	5.35419e+07	46.8022	16.99	9	19	518	54.543	5.57959
F5H265	Polyubiquitin-C (Fragment) OS=Homo sapiens GN=UBC PE=1 SV=1 - [F5H265_HUMAN]	5.30667e+07	50.1865	73.83	7	31	149	16.8311	6.58057
A8K787	cDNA FLJ75273, highly similar to Homo sapiens solute carrier family 25 (mitochondrial carrier; adenine nucleotide translocator), member 4, mRNA OS=Homo sapiens PE=2 SV=1 - [A8K787_HUMAN]	5.13852e+07	26.0387	28.52	10	17	298	33.0592	9.75928
B3KNH9	cDNA FLJ14643 fis, clone NT2RP2001597, weakly similar to RYANODINE RECEPTOR, CARDIAC MUSCLE OS=Homo sapiens PE=2 SV=1 - [B3KNH9_HUMAN]	4.6799e+07	2.34708	4.17	2	2	576	64.1149	5.50342
Q2VPJ6	HSP90AA1 protein (Fragment) OS=Homo sapiens GN=HSP90AA1 PE=1 SV=1 - [Q2VPJ6_HUMAN]	4.15842e+07	107.368	35.56	24	46	585	68.3288	5.18604
O00299	Chloride intracellular channel protein 1 OS=Homo sapiens GN=CLIC1 PE=1 SV=4 - [CLIC1_HUMAN]	3.89163e+07	114.078	66.8	16	42	241	26.9057	5.17334
P04899	Guanine nucleotide-binding protein G(i) subunit alpha-2 OS=Homo sapiens GN=GNAI2 PE=1 SV=3 - [GNAI2_HUMAN]	3.80611e+07	116.221	50.14	16	44	355	40.4251	5.5415
E9PNW4	CD59 glycoprotein OS=Homo sapiens GN=CD59 PE=1 SV=1 - [E9PNW4_HUMAN]	3.56339e+07	47.7049	29.63	4	17	108	11.9765	5.74463
P08754	Guanine nucleotide-binding protein G(k) subunit alpha OS=Homo sapiens GN=GNAI3 PE=1 SV=3 - [GNAI3_HUMAN]	3.43809e+07	45.4566	32.49	12	23	354	40.5063	5.69385
P63096	Guanine nucleotide-binding protein G(i) subunit alpha-1 OS=Homo sapiens GN=GNAI1 PE=1 SV=2 - [GNAI1_HUMAN]	3.43809e+07	38.8093	24.01	9	20	354	40.3352	5.97314
P15153	Ras-related C3 botulinum toxin substrate 2 OS=Homo sapiens GN=RAC2 PE=1 SV=1 - [RAC2_HUMAN]	3.40671e+07	45.4599	42.19	9	21	192	21.4151	7.60596
Q96EB3	EEF1A1 protein (Fragment) OS=Homo sapiens GN=EEF1A1 PE=1 SV=1 - [Q96EB3_HUMAN]	3.19056e+07	15.3735	30.43	3	6	161	17.0329	9.5249
P09326	CD48 antigen OS=Homo sapiens GN=CD48 PE=1 SV=2 - [CD48_HUMAN]	3.06989e+07	63.8112	30.45	9	23	243	27.6652	8.07471
Q9NR30	Nucleolar RNA helicase 2 OS=Homo sapiens GN=DDX21 PE=1 SV=5 - [DDX21_HUMAN]	2.91915e+07	4.19924	3.07	2	2	783	87.2904	9.27588
P63092	Guanine nucleotide-binding protein G(s) subunit alpha isoforms short OS=Homo sapiens GN=GNAS PE=1 SV=1 - [GNAS2_HUMAN]	2.84856e+07	45.0944	30.2	10	19	394	45.6359	5.8208
Q99959	Plakophilin-2 OS=Homo sapiens GN=PKP2 PE=1 SV=2 - [PKP2_HUMAN]	2.82128e+07	157.004	44.38	32	64	881	97.3548	9.33447
Q10589	Bone marrow stromal antigen 2 OS=Homo sapiens GN=BST2 PE=1 SV=1 - [BST2_HUMAN]	2.81001e+07	16.7768	18.89	5	7	180	19.7563	5.60498
E7ENN3	Nesprin-1 OS=Homo sapiens GN=SYNE1 PE=1 SV=2 - [E7ENN3_HUMAN]	2.65308e+07	0	0.23	2	2	8392	964.241	5.5415
Q14344	Guanine nucleotide-binding protein subunit alpha-13 OS=Homo sapiens GN=GNA13 PE=1 SV=2 - [GNA13_HUMAN]	2.6378e+07	37.4902	35.01	11	15	377	44.0217	8.00146
B4DWC4	Chloride intracellular channel protein OS=Homo sapiens PE=2 SV=1 - [B4DWC4_HUMAN]	2.28729e+07	50.6975	53.88	11	22	245	27.8003	6.37939
A8K486	Peptidyl-prolyl cis-trans isomerase OS=Homo sapiens PE=2 SV=1 - [A8K486_HUMAN]	2.1784e+07	37.96	63.64	11	17	165	18.0018	6.90283
B2RAZ0	Chloride intracellular channel protein OS=Homo sapiens PE=2 SV=1 - [B2RAZ0_HUMAN]	2.00741e+07	2.63404	9.16	2	3	251	28.0753	5.98584
P35580	Myosin-10 OS=Homo sapiens GN=MYH10 PE=1 SV=3 - [MYH10_HUMAN]	1.80088e+07	75.5411	9.97	21	36	1976	228.858	5.5415
P07737	Profilin-1 OS=Homo sapiens GN=PFN1 PE=1 SV=2 - [PROF1_HUMAN]	17791869	51.6808	72.86	9	19	140	15.0446	8.26514
O15247	Chloride intracellular channel protein 2 OS=Homo sapiens GN=CLIC2 PE=1 SV=3 - [CLIC2_HUMAN]	1.72997e+07	35.2097	41.3	9	16	247	28.3384	5.59229
Q5CAQ5	Tumor rejection antigen (Gp96) 1 OS=Homo sapiens GN=TRA1 PE=2 SV=1 - [Q5CAQ5_HUMAN]	1.64647e+07	42.5456	17.08	14	20	802	92.2823	4.85596
B2R6K4	cDNA, FLJ92996, highly similar to Homo sapiens guanine nucleotide binding protein (G protein), beta polypeptide 1 (GNB1), mRNA OS=Homo sapiens PE=2 SV=1 - [B2R6K4_HUMAN]	1.55665e+07	34.1087	24.12	8	15	340	37.277	6.17627
P31146	Coronin-1A OS=Homo sapiens GN=CORO1A PE=1 SV=4 - [COR1A_HUMAN]	1.52563e+07	31.4243	23.86	12	16	461	50.9938	6.68311
C9JIS1	Guanine nucleotide-binding protein G(I)/G(S)/G(T) subunit beta-2 (Fragment) OS=Homo sapiens GN=GNB2 PE=1 SV=1 - [C9JIS1_HUMAN]	1.50905e+07	35.6291	29.74	7	14	232	25.5215	7.03467
A0A0S2Z4G7	Nucleophosmin (Nucleolar phosphoprotein B23, numatrin), isoform CRA_f (Fragment) OS=Homo sapiens GN=NPM1 PE=2 SV=1 - [A0A0S2Z4G7_HUMAN]	1.49114e+07	13.0772	23.02	6	8	265	29.4462	4.61475
P26038	Moesin OS=Homo sapiens GN=MSN PE=1 SV=3 - [MOES_HUMAN]	1.48867e+07	72.1205	29.81	19	29	577	67.7778	6.40479
B2R6J2	cDNA, FLJ92973, highly similar to Homo sapiens villin 2 (ezrin) (VIL2), mRNA OS=Homo sapiens PE=2 SV=1 - [B2R6J2_HUMAN]	1.48867e+07	43.0049	20.99	13	18	586	69.3577	6.26514
Q00610	Clathrin heavy chain 1 OS=Homo sapiens GN=CLTC PE=1 SV=5 - [CLH1_HUMAN]	1.28738e+07	229.936	33.13	49	87	1675	191.493	5.69385
Q6FIG4	RAB1B protein OS=Homo sapiens GN=RAB1B PE=2 SV=1 - [Q6FIG4_HUMAN]	1.27396e+07	17.6708	37.31	7	10	201	22.1842	5.73193
P60953	Cell division control protein 42 homolog OS=Homo sapiens GN=CDC42 PE=1 SV=2 - [CDC42_HUMAN]	1.25588e+07	22.6251	31.41	5	11	191	21.245	6.55127
P00558	Phosphoglycerate kinase 1 OS=Homo sapiens GN=PGK1 PE=1 SV=3 - [PGK1_HUMAN]	1.22365e+07	69.1001	52.04	19	31	417	44.5861	8.104
O14745	Na(+)/H(+) exchange regulatory cofactor NHE-RF1 OS=Homo sapiens GN=SLC9A3R1 PE=1 SV=4 - [NHRF1_HUMAN]	1.19984e+07	69.9657	50.84	15	25	358	38.8446	5.77002
P61026	Ras-related protein Rab-10 OS=Homo sapiens GN=RAB10 PE=1 SV=1 - [RAB10_HUMAN]	1.1962e+07	14.9313	40.5	7	8	200	22.5266	8.38232
P61006	Ras-related protein Rab-8A OS=Homo sapiens GN=RAB8A PE=1 SV=1 - [RAB8A_HUMAN]	1.16742e+07	24.1241	36.71	8	10	207	23.6532	9.0708
A0A0S4T476	MHC class I antigen OS=Homo sapiens GN=HLA-C PE=3 SV=1 - [A0A0S4T476_HUMAN]	1.14064e+07	54.2888	33.61	9	18	366	40.9151	5.84619
P55072	Transitional endoplasmic reticulum ATPase OS=Homo sapiens GN=VCP PE=1 SV=4 - [TERA_HUMAN]	1.13059e+07	99.0725	39.45	25	41	806	89.2657	5.26221
H0YNE9	Ras-related protein Rab-8B (Fragment) OS=Homo sapiens GN=RAB8B PE=1 SV=1 - [H0YNE9_HUMAN]	1.12278e+07	10.0851	22.87	4	4	188	21.8541	8.48486
P14618	Pyruvate kinase PKM OS=Homo sapiens GN=PKM PE=1 SV=4 - [KPYM_HUMAN]	1.1093e+07	70.7195	46.14	19	31	531	57.9	7.84033
Q59E97	Galectin (Fragment) OS=Homo sapiens PE=2 SV=1 - [Q59E97_HUMAN]	1.10357e+07	42.1674	39.94	13	23	338	38.1759	8.90967
P62263	40S ribosomal protein S14 OS=Homo sapiens GN=RPS14 PE=1 SV=3 - [RS14_HUMAN]	1.10288e+07	22.3457	40.4	7	10	151	16.2625	10.0522
Q5NKU1	Intercellular adhesion molecule 3 (Fragment) OS=Homo sapiens GN=ICAM3 PE=2 SV=1 - [Q5NKU1_HUMAN]	1.07846e+07	25.8998	10.41	5	11	538	58.4163	5.42725
F5H157	Ras-related protein Rab-35 (Fragment) OS=Homo sapiens GN=RAB35 PE=1 SV=1 - [F5H157_HUMAN]	1.07737e+07	10.167	28.11	5	5	185	21.2009	8.30908
A0A0S4XRV0	MHC Class I Antigen OS=Homo sapiens GN=HLA-A PE=3 SV=1 - [A0A0S4XRV0_HUMAN]	1.07364e+07	74.0121	43.56	13	23	365	40.689	6.25244
P16188	HLA class I histocompatibility antigen, A-30 alpha chain OS=Homo sapiens GN=HLA-A PE=1 SV=2 - [1A30_HUMAN]	1.07364e+07	48.7009	26.3	7	16	365	40.8792	6.1001
A0A0S4XQY1	MHC Class I Antigen OS=Homo sapiens GN=HLA-A PE=3 SV=1 - [A0A0S4XQY1_HUMAN]	1.07364e+07	47.941	26.85	8	16	365	40.8292	5.99854
D3DVR8	Huntingtin (Huntington disease), isoform CRA_a OS=Homo sapiens GN=HD PE=4 SV=1 - [D3DVR8_HUMAN]	1.06031e+07	0	0.5	2	2	2597	288.081	6.20166
P62258	14-3-3 protein epsilon OS=Homo sapiens GN=YWHAE PE=1 SV=1 - [1433E_HUMAN]	9.83323e+06	40.3604	45.1	10	17	255	29.1554	4.7417
P84095	Rho-related GTP-binding protein RhoG OS=Homo sapiens GN=RHOG PE=1 SV=1 - [RHOG_HUMAN]	9.80278e+06	52.017	37.17	6	18	191	21.2949	8.11865
P09211	Glutathione S-transferase P OS=Homo sapiens GN=GSTP1 PE=1 SV=2 - [GSTP1_HUMAN]	9.78215e+06	27.8927	48.1	7	11	210	23.341	5.64307
P01893	Putative HLA class I histocompatibility antigen, alpha chain H OS=Homo sapiens GN=HLA-H PE=5 SV=3 - [HLAH_HUMAN]	9.63398e+06	38.445	23.76	7	13	362	40.8662	6.30322
P42766	60S ribosomal protein L35 OS=Homo sapiens GN=RPL35 PE=1 SV=2 - [RL35_HUMAN]	9.624e+06	2.39063	15.45	2	2	123	14.5426	11.0483
E9PK01	Elongation factor 1-delta (Fragment) OS=Homo sapiens GN=EEF1D PE=1 SV=1 - [E9PK01_HUMAN]	9.47366e+06	21.2184	28.35	6	8	261	28.8036	5.021
P46781	40S ribosomal protein S9 OS=Homo sapiens GN=RPS9 PE=1 SV=3 - [RS9_HUMAN]	9.35638e+06	14.5752	31.44	8	8	194	22.5776	10.6528
A0A0S4T219	MHC class I antigen OS=Homo sapiens GN=HLA-C PE=3 SV=1 - [A0A0S4T219_HUMAN]	9.25579e+06	52.0601	33.61	9	17	366	40.6269	6.03662
Q9BTQ7	Similar to ribosomal protein L23 (Fragment) OS=Homo sapiens PE=2 SV=1 - [Q9BTQ7_HUMAN]	9.20755e+06	40.5686	48.51	6	13	134	14.1407	10.2573
P04075	Fructose-bisphosphate aldolase A OS=Homo sapiens GN=ALDOA PE=1 SV=2 - [ALDOA_HUMAN]	8.91968e+06	35.4597	38.74	13	17	364	39.3953	8.08936
P61224	Ras-related protein Rap-1b OS=Homo sapiens GN=RAP1B PE=1 SV=1 - [RAP1B_HUMAN]	8.76713e+06	21.2386	36.96	9	10	184	20.8116	5.78271
F5H3P3	Rho GDP-dissociation inhibitor 2 (Fragment) OS=Homo sapiens GN=ARHGDIB PE=1 SV=7 - [F5H3P3_HUMAN]	8.71544e+06	7.48251	23.27	5	5	159	17.9252	5.19873
D3DP78	Aspartyl-tRNA synthetase, isoform CRA_b OS=Homo sapiens GN=DARS PE=4 SV=1 - [D3DP78_HUMAN]	8.67862e+06	59.4628	37.82	15	24	468	53.4303	6.53662
P62424	60S ribosomal protein L7a OS=Homo sapiens GN=RPL7A PE=1 SV=2 - [RL7A_HUMAN]	8.65783e+06	29.0574	35.71	11	15	266	29.977	10.6089
B4DHC4	cDNA FLJ51843, highly similar to 14-3-3 protein gamma OS=Homo sapiens PE=2 SV=1 - [B4DHC4_HUMAN]	8.57084e+06	27.7365	23.56	6	13	225	25.6406	4.91943
Q6UWD8	Transmembrane protein C16orf54 OS=Homo sapiens GN=C16orf54 PE=1 SV=1 - [CP054_HUMAN]	8.55854e+06	29.0241	39.73	5	9	224	24.3445	6.18896
J3KTB5	Eukaryotic initiation factor 4A-I (Fragment) OS=Homo sapiens GN=EIF4A1 PE=1 SV=1 - [J3KTB5_HUMAN]	8.54318e+06	35.4935	35.8	8	14	257	29.0629	5.08447
E7EQG2	Eukaryotic initiation factor 4A-II OS=Homo sapiens GN=EIF4A2 PE=1 SV=1 - [E7EQG2_HUMAN]	8.54318e+06	32.6407	19.06	6	11	362	41.2642	5.64307
M4QFU4	MHC class I antigen OS=Homo sapiens GN=HLA-B PE=3 SV=1 - [M4QFU4_HUMAN]	8.50826e+06	52.536	37.29	10	18	362	40.3398	5.70654
P18463	HLA class I histocompatibility antigen, B-37 alpha chain OS=Homo sapiens GN=HLA-B PE=1 SV=1 - [1B37_HUMAN]	8.50826e+06	40.0245	30.94	8	14	362	40.4311	6.15088
P30466	HLA class I histocompatibility antigen, B-18 alpha chain OS=Homo sapiens GN=HLA-B PE=1 SV=1 - [1B18_HUMAN]	8.50826e+06	37.1973	27.9	7	13	362	40.25	6.75635
P07814	Bifunctional glutamate/proline--tRNA ligase OS=Homo sapiens GN=EPRS PE=1 SV=5 - [SYEP_HUMAN]	8.48028e+06	109.246	25	29	43	1512	170.483	7.32764
P51148	Ras-related protein Rab-5C OS=Homo sapiens GN=RAB5C PE=1 SV=2 - [RAB5C_HUMAN]	8.45579e+06	30.7588	31.48	5	9	216	23.4678	8.41162
P04843	Dolichyl-diphosphooligosaccharide--protein glycosyltransferase subunit 1 OS=Homo sapiens GN=RPN1 PE=1 SV=1 - [RPN1_HUMAN]	8.38918e+06	66.0988	35.91	19	32	607	68.5268	6.37939
P59998	Actin-related protein 2/3 complex subunit 4 OS=Homo sapiens GN=ARPC4 PE=1 SV=3 - [ARPC4_HUMAN]	8.34378e+06	11.8866	23.81	5	5	168	19.6543	8.42627
P42677	40S ribosomal protein S27 OS=Homo sapiens GN=RPS27 PE=1 SV=3 - [RS27_HUMAN]	8.22022e+06	18.4333	39.29	4	8	84	9.45484	9.45166
P27348	14-3-3 protein theta OS=Homo sapiens GN=YWHAQ PE=1 SV=1 - [1433T_HUMAN]	8.15612e+06	30.4478	32.65	8	12	245	27.7468	4.77979
B5BU24	14-3-3 protein beta/alpha OS=Homo sapiens GN=YWHAB PE=2 SV=1 - [B5BU24_HUMAN]	8.10394e+06	32.2675	25.61	6	11	246	28.0948	4.83057
A0A024RBE8	Solute carrier family 25 (Mitochondrial carrier phosphate carrier), member 3, isoform CRA_a OS=Homo sapiens GN=SLC25A3 PE=2 SV=1 - [A0A024RBE8_HUMAN]	8.07479e+06	9.49191	12.47	5	6	361	39.9326	9.36377
P49207	60S ribosomal protein L34 OS=Homo sapiens GN=RPL34 PE=1 SV=3 - [RL34_HUMAN]	8.03131e+06	1.83458	12.82	2	3	117	13.2845	11.4731
Q29669	MHC class I antigen OS=Homo sapiens GN=HLA-B35 PE=2 SV=1 - [Q29669_HUMAN]	7.98172e+06	44.2827	33.15	9	16	362	40.5742	6.80029
P62249	40S ribosomal protein S16 OS=Homo sapiens GN=RPS16 PE=1 SV=2 - [RS16_HUMAN]	7.9497e+06	18.6231	56.85	9	14	146	16.435	10.2134
P26641	Elongation factor 1-gamma OS=Homo sapiens GN=EEF1G PE=1 SV=3 - [EF1G_HUMAN]	7.85423e+06	23.1118	20.37	9	12	437	50.0871	6.66846
P62917	60S ribosomal protein L8 OS=Homo sapiens GN=RPL8 PE=1 SV=2 - [RL8_HUMAN]	7.76252e+06	7.08898	14.01	5	5	257	28.0073	11.0337
Q04826	HLA class I histocompatibility antigen, B-40 alpha chain OS=Homo sapiens GN=HLA-B PE=1 SV=1 - [1B40_HUMAN]	7.74903e+06	39.9107	30.66	8	14	362	40.4801	6.53662
P26010	Integrin beta-7 OS=Homo sapiens GN=ITGB7 PE=1 SV=1 - [ITB7_HUMAN]	7.70593e+06	40.6233	15.79	11	19	798	86.8468	6.03662
D6RG13	40S ribosomal protein S3a (Fragment) OS=Homo sapiens GN=RPS3A PE=1 SV=1 - [D6RG13_HUMAN]	7.63986e+06	15.4326	40.81	8	9	223	25.5914	9.65674
Q71UM5	40S ribosomal protein S27-like OS=Homo sapiens GN=RPS27L PE=1 SV=3 - [RS27L_HUMAN]	7.63092e+06	13.4443	38.1	3	5	84	9.47087	9.45166
P63104	14-3-3 protein zeta/delta OS=Homo sapiens GN=YWHAZ PE=1 SV=1 - [1433Z_HUMAN]	7.63038e+06	41.3355	30.61	7	14	245	27.7277	4.79248
P49411	Elongation factor Tu, mitochondrial OS=Homo sapiens GN=TUFM PE=1 SV=2 - [EFTU_HUMAN]	7.47897e+06	34.551	28.54	11	15	452	49.5102	7.60596
H0YDK7	Ras-related protein Rab-30 (Fragment) OS=Homo sapiens GN=RAB30 PE=1 SV=1 - [H0YDK7_HUMAN]	7.39989e+06	8.60229	16.77	2	3	167	19.2374	4.91943
P30510	HLA class I histocompatibility antigen, Cw-14 alpha chain OS=Homo sapiens GN=HLA-C PE=1 SV=2 - [1C14_HUMAN]	7.29117e+06	34.5004	26.23	8	13	366	40.8121	6.15088
S6BAR0	IgG L chain OS=Homo sapiens PE=2 SV=1 - [S6BAR0_HUMAN]	7.28405e+06	8.70851	10.65	2	3	216	23.1073	7.69385
Q5U602	RAB33B, member RAS oncogene family OS=Homo sapiens GN=RAB33B PE=2 SV=1 - [Q5U602_HUMAN]	7.27803e+06	5.17131	10.04	2	2	229	25.6818	6.99072
B4DUC5	cDNA FLJ53202, highly similar to Exportin-2 OS=Homo sapiens PE=2 SV=1 - [B4DUC5_HUMAN]	7.27607e+06	7.88482	6.1	4	4	754	85.4181	5.47803
Q04917	14-3-3 protein eta OS=Homo sapiens GN=YWHAH PE=1 SV=4 - [1433F_HUMAN]	7.21735e+06	36.1115	28.86	7	14	246	28.201	4.84326
B2RD14	Ubiquitin carboxyl-terminal hydrolase OS=Homo sapiens PE=2 SV=1 - [B2RD14_HUMAN]	6.87429e+06	26.8594	42.15	7	13	223	24.8245	5.47803
O94832	Unconventional myosin-Id OS=Homo sapiens GN=MYO1D PE=1 SV=2 - [MYO1D_HUMAN]	6.82328e+06	105.203	35.29	30	45	1006	116.129	9.39307
I3L3P7	40S ribosomal protein S15a OS=Homo sapiens GN=RPS15A PE=1 SV=1 - [I3L3P7_HUMAN]	6.58946e+06	10.3926	43	5	7	100	11.4702	10.1548
P62277	40S ribosomal protein S13 OS=Homo sapiens GN=RPS13 PE=1 SV=2 - [RS13_HUMAN]	6.56026e+06	11.0473	27.15	4	8	151	17.2117	10.5356
Q92835	Phosphatidylinositol 3,4,5-trisphosphate 5-phosphatase 1 OS=Homo sapiens GN=INPP5D PE=1 SV=2 - [SHIP1_HUMAN]	6.38247e+06	4.30598	1.85	2	3	1189	133.209	7.59131
A0A024R1T5	2',3'-cyclic-nucleotide 3'-phosphodiesterase OS=Homo sapiens GN=CNP PE=3 SV=1 - [A0A024R1T5_HUMAN]	6.34268e+06	57.9818	31.67	15	25	401	45.0703	8.52881
P62826	GTP-binding nuclear protein Ran OS=Homo sapiens GN=RAN PE=1 SV=3 - [RAN_HUMAN]	6.29284e+06	14.5657	24.54	5	6	216	24.4076	7.48877
P61106	Ras-related protein Rab-14 OS=Homo sapiens GN=RAB14 PE=1 SV=4 - [RAB14_HUMAN]	6.14535e+06	21.1098	36.74	5	6	215	23.8819	6.21436
Q5JQ44	Putative uncharacterized protein DKFZp547A0616 (Fragment) OS=Homo sapiens GN=DKFZp547A0616 PE=2 SV=1 - [Q5JQ44_HUMAN]	6.07107e+06	14.1403	34.81	6	7	181	20.2811	4.80518
O75369	Filamin-B OS=Homo sapiens GN=FLNB PE=1 SV=2 - [FLNB_HUMAN]	6.05155e+06	3.99083	1.08	2	2	2602	277.99	5.73193
Q1JQ76	Ribosomal protein (Fragment) OS=Homo sapiens GN=RPL10A PE=2 SV=1 - [Q1JQ76_HUMAN]	6.02109e+06	7.78804	26.21	5	7	206	23.5209	10.0669
P31949	Protein S100-A11 OS=Homo sapiens GN=S100A11 PE=1 SV=2 - [S10AB_HUMAN]	5.94453e+06	11.7624	37.14	5	6	105	11.7328	7.12256
O15143	Actin-related protein 2/3 complex subunit 1B OS=Homo sapiens GN=ARPC1B PE=1 SV=3 - [ARC1B_HUMAN]	5.90127e+06	31.8475	30.38	9	13	372	40.9234	8.35303
Q9BSQ6	RPL13A protein (Fragment) OS=Homo sapiens GN=RPL13A PE=2 SV=2 - [Q9BSQ6_HUMAN]	5.88967e+06	7.84206	24.88	6	6	201	23.3603	10.9312
B4DRD7	cDNA FLJ54752, highly similar to Poly(rC)-binding protein 2 OS=Homo sapiens PE=2 SV=1 - [B4DRD7_HUMAN]	5.87249e+06	35.5313	25.53	5	11	282	29.7182	7.7085
B4E0N6	cDNA FLJ56280, highly similar to Endoplasmic reticulum-Golgi intermediate compartment protein 1 OS=Homo sapiens PE=2 SV=1 - [B4E0N6_HUMAN]	5.84628e+06	15.9865	25.96	6	8	235	26.2424	8.6167
P30486	HLA class I histocompatibility antigen, B-48 alpha chain OS=Homo sapiens GN=HLA-B PE=1 SV=1 - [1B48_HUMAN]	5.83111e+06	36.6009	30.39	8	13	362	40.337	5.99854
P62081	40S ribosomal protein S7 OS=Homo sapiens GN=RPS7 PE=1 SV=1 - [RS7_HUMAN]	5.82698e+06	6.45374	24.23	5	5	194	22.1133	10.0962
P39023	60S ribosomal protein L3 OS=Homo sapiens GN=RPL3 PE=1 SV=2 - [RL3_HUMAN]	5.80787e+06	14.408	19.6	7	10	403	46.0798	10.1841
D3DPF9	Titin, isoform CRA_b OS=Homo sapiens GN=TTN PE=4 SV=1 - [D3DPF9_HUMAN]	5.7467e+06	0	0.04	2	3	26926	2991.19	6.7417
P62753	40S ribosomal protein S6 OS=Homo sapiens GN=RPS6 PE=1 SV=1 - [RS6_HUMAN]	5.7435e+06	17.6056	18.88	4	6	249	28.663	10.8433
B1AK87	Capping protein (Actin filament) muscle Z-line, beta, isoform CRA_a OS=Homo sapiens GN=CAPZB PE=1 SV=1 - [B1AK87_HUMAN]	5.62903e+06	36.6092	40.38	11	18	260	29.2768	6.91748
B4DPS0	cDNA FLJ60320, highly similar to Tyrosine-protein phosphatase non-receptor type6 (EC 3.1.3.48) OS=Homo sapiens PE=2 SV=1 - [B4DPS0_HUMAN]	5.60967e+06	12.8971	16.3	8	9	583	66.1861	7.2251
Q02878	60S ribosomal protein L6 OS=Homo sapiens GN=RPL6 PE=1 SV=3 - [RL6_HUMAN]	5.59762e+06	35.2088	39.93	13	20	288	32.7076	10.5796
Q8IWR8	Ribosomal protein L19 (Fragment) OS=Homo sapiens PE=2 SV=1 - [Q8IWR8_HUMAN]	5.42669e+06	15.843	28.32	5	6	173	20.8068	11.4438
Q9Y3L5	Ras-related protein Rap-2c OS=Homo sapiens GN=RAP2C PE=1 SV=1 - [RAP2C_HUMAN]	5.38795e+06	7.15844	18.03	3	3	183	20.7314	4.94482
M0R3D6	60S ribosomal protein L18a (Fragment) OS=Homo sapiens GN=RPL18A PE=1 SV=1 - [M0R3D6_HUMAN]	5.32373e+06	16.0151	39.01	6	9	141	16.7038	10.77
Q9BQQ5	Ribosomal protein L27a OS=Homo sapiens GN=L27a PE=3 SV=1 - [Q9BQQ5_HUMAN]	5.23991e+06	11.1796	38.68	4	6	106	12.0074	11.4585
M0QZC5	40S ribosomal protein S11 OS=Homo sapiens GN=RPS11 PE=1 SV=1 - [M0QZC5_HUMAN]	5.17988e+06	17.0789	31.36	5	9	118	13.9885	10.3159
Q8TAS0	ATP synthase subunit gamma (Fragment) OS=Homo sapiens PE=2 SV=1 - [Q8TAS0_HUMAN]	5.17446e+06	13.0505	19.59	5	7	291	32.2269	9.11475
A8K379	Tyrosine-protein kinase OS=Homo sapiens PE=2 SV=1 - [A8K379_HUMAN]	5.15553e+06	25.9983	22.27	10	13	512	58.5818	6.87354
Q6NUK7	Tyrosine-protein kinase (Fragment) OS=Homo sapiens GN=LYN PE=2 SV=1 - [Q6NUK7_HUMAN]	5.15553e+06	24.9652	19.42	10	13	582	65.7669	9.08545
J3QQQ9	Uncharacterized protein OS=Homo sapiens PE=4 SV=1 - [J3QQQ9_HUMAN]	5.13674e+06	15.9018	43.93	6	9	107	12.6839	10.7847
A6XMH5	Beta-2-microglobulin OS=Homo sapiens PE=2 SV=1 - [A6XMH5_HUMAN]	5.07802e+06	1.71595	17.39	2	2	92	10.3924	8.01611
Q86YS6	Ras-related protein Rab-43 OS=Homo sapiens GN=RAB43 PE=1 SV=1 - [RAB43_HUMAN]	5.05957e+06	10.9078	16.98	3	4	212	23.3247	5.64307
P98198	Phospholipid-transporting ATPase ID OS=Homo sapiens GN=ATP8B2 PE=1 SV=2 - [AT8B2_HUMAN]	5.01088e+06	2.19409	1.82	2	2	1209	137.352	7.00537
A8K492	cDNA FLJ76789, highly similar to Homo sapiens methionine-tRNA synthetase (MARS), mRNA OS=Homo sapiens PE=2 SV=1 - [A8K492_HUMAN]	4.99543e+06	75.9704	22.78	16	30	900	101.08	6.16357
P61020	Ras-related protein Rab-5B OS=Homo sapiens GN=RAB5B PE=1 SV=1 - [RAB5B_HUMAN]	4.992e+06	16.0144	23.72	4	7	215	23.6919	8.1333
A8K0T9	cDNA FLJ75422, highly similar to Homo sapiens capping protein (actin filament) muscle Z-line, alpha 1, mRNA OS=Homo sapiens PE=2 SV=1 - [A8K0T9_HUMAN]	4.98254e+06	37.0026	40.56	8	14	286	32.8883	5.69385
P20339	Ras-related protein Rab-5A OS=Homo sapiens GN=RAB5A PE=1 SV=2 - [RAB5A_HUMAN]	4.96839e+06	12.4841	17.21	3	5	215	23.6438	8.14795
A0A0A0MR02	Voltage-dependent anion-selective channel protein 2 (Fragment) OS=Homo sapiens GN=VDAC2 PE=1 SV=1 - [A0A0A0MR02_HUMAN]	4.928e+06	26.9733	29.43	7	10	282	30.3289	7.81104
Q15365	Poly(rC)-binding protein 1 OS=Homo sapiens GN=PCBP1 PE=1 SV=2 - [PCBP1_HUMAN]	4.8833e+06	35.2528	22.75	6	13	356	37.4739	7.09326
P38919	Eukaryotic initiation factor 4A-III OS=Homo sapiens GN=EIF4A3 PE=1 SV=4 - [IF4A3_HUMAN]	4.86409e+06	15.7774	20.19	9	12	411	46.8412	6.72705
A0A087WUJ1	Lck-interacting transmembrane adapter 1 (Fragment) OS=Homo sapiens GN=LIME1 PE=1 SV=5 - [A0A087WUJ1_HUMAN]	4.85939e+06	29.7837	30.43	5	11	253	27.1453	9.70068
Q86YV0	RAS protein activator like-3 OS=Homo sapiens GN=RASAL3 PE=1 SV=2 - [RASL3_HUMAN]	4.85226e+06	59.9558	22.06	19	23	1011	111.829	8.74854
A0PJ62	RPL14 protein (Fragment) OS=Homo sapiens GN=RPL14 PE=2 SV=1 - [A0PJ62_HUMAN]	4.84809e+06	15.7057	36.29	4	7	124	14.6019	10.6235
H0YLP6	60S ribosomal protein L28 OS=Homo sapiens GN=RPL28 PE=1 SV=1 - [H0YLP6_HUMAN]	4.84449e+06	9.20678	35.96	4	4	89	9.65091	10.3599
C9JG41	Integral membrane protein 2C (Fragment) OS=Homo sapiens GN=ITM2C PE=1 SV=1 - [C9JG41_HUMAN]	4.83495e+06	19.345	54.44	9	9	180	20.0431	5.57959
A0A087X0X3	Heterogeneous nuclear ribonucleoprotein M OS=Homo sapiens GN=HNRNPM PE=1 SV=1 - [A0A087X0X3_HUMAN]	4.79328e+06	53.5752	24.93	14	23	730	77.5184	8.77783
Q8WUM4	Programmed cell death 6-interacting protein OS=Homo sapiens GN=PDCD6IP PE=1 SV=1 - [PDC6I_HUMAN]	4.79132e+06	86.364	34.91	26	37	868	95.9631	6.52197
O15144	Actin-related protein 2/3 complex subunit 2 OS=Homo sapiens GN=ARPC2 PE=1 SV=1 - [ARPC2_HUMAN]	4.78971e+06	16.2476	22.33	6	8	300	34.3115	7.35693
Q6FG43	FLOT2 protein OS=Homo sapiens GN=FLOT2 PE=2 SV=1 - [Q6FG43_HUMAN]	4.77977e+06	49.1951	32.72	10	18	379	41.6592	5.2876
C9J9K3	40S ribosomal protein SA (Fragment) OS=Homo sapiens GN=RPSA PE=1 SV=7 - [C9J9K3_HUMAN]	4.77817e+06	29.5992	28.03	6	10	264	29.487	5.24951
P47755	F-actin-capping protein subunit alpha-2 OS=Homo sapiens GN=CAPZA2 PE=1 SV=3 - [CAZA2_HUMAN]	4.74349e+06	27.5157	36.71	7	10	286	32.9286	5.84619
Q7Z759	CCT8 protein OS=Homo sapiens GN=CCT8 PE=2 SV=1 - [Q7Z759_HUMAN]	4.68494e+06	42.5206	36.62	15	20	497	54.0717	5.31299
E9PQD7	40S ribosomal protein S2 OS=Homo sapiens GN=RPS2 PE=1 SV=1 - [E9PQD7_HUMAN]	4.66966e+06	23.771	29.36	6	10	235	25.1952	10.2427
B4DFH8	cDNA FLJ52270, highly similar to Fragile X mental retardation 1 protein OS=Homo sapiens PE=2 SV=1 - [B4DFH8_HUMAN]	4.64706e+06	1.89422	6.69	2	2	254	28.2162	10.228
B1ANR0	Polyadenylate-binding protein OS=Homo sapiens GN=PABPC4 PE=1 SV=1 - [B1ANR0_HUMAN]	4.63608e+06	33.8028	26.02	12	14	615	67.9279	9.45166
E7EX53	Ribosomal protein L15 (Fragment) OS=Homo sapiens GN=RPL15 PE=1 SV=1 - [E7EX53_HUMAN]	4.63329e+06	12.8177	29.32	3	5	133	15.7125	11.0044
P36578	60S ribosomal protein L4 OS=Homo sapiens GN=RPL4 PE=1 SV=5 - [RL4_HUMAN]	4.58735e+06	32.9006	26.46	10	13	427	47.6674	11.063
B4DZS8	Peptidyl-prolyl cis-trans isomerase (Fragment) OS=Homo sapiens PE=2 SV=1 - [B4DZS8_HUMAN]	4.53602e+06	16.2621	5.7	4	6	877	97.6466	6.03662
Q0QEN7	ATP synthase subunit beta (Fragment) OS=Homo sapiens GN=ATP5B PE=2 SV=1 - [Q0QEN7_HUMAN]	4.52495e+06	48.2668	27.19	10	20	445	48.083	5.07178
Q92841	Probable ATP-dependent RNA helicase DDX17 OS=Homo sapiens GN=DDX17 PE=1 SV=2 - [DDX17_HUMAN]	4.472e+06	36.7786	24.28	14	17	729	80.222	8.26514
B4DNG2	cDNA FLJ59357, highly similar to Probable ATP-dependent RNA helicase DDX5 (EC 3.6.1.-) OS=Homo sapiens PE=2 SV=1 - [B4DNG2_HUMAN]	4.472e+06	23.2273	15.99	8	10	544	61.4779	8.85107
B4DWS6	cDNA FLJ61181, highly similar to Homo sapiens hydroxysteroid (17-beta) dehydrogenase 12 (HSD17B12), mRNA OS=Homo sapiens PE=2 SV=1 - [B4DWS6_HUMAN]	4.43648e+06	18.5968	20.39	6	10	304	33.5068	9.39307
A0A0D9SFB3	ATP-dependent RNA helicase DDX3X OS=Homo sapiens GN=DDX3X PE=1 SV=1 - [A0A0D9SFB3_HUMAN]	4.41064e+06	50.789	27.97	15	19	640	70.7961	7.35693
P51149	Ras-related protein Rab-7a OS=Homo sapiens GN=RAB7A PE=1 SV=1 - [RAB7A_HUMAN]	4.40459e+06	28.477	44.93	7	10	207	23.4748	6.69775
A8K6Q8	cDNA FLJ75881, highly similar to Homo sapiens transferrin receptor (p90, CD71) (TFRC), mRNA OS=Homo sapiens PE=2 SV=1 - [A8K6Q8_HUMAN]	4.40391e+06	53.894	26.84	17	21	760	84.8199	6.60986
P02786	Transferrin receptor protein 1 OS=Homo sapiens GN=TFRC PE=1 SV=2 - [TFR1_HUMAN]	4.40391e+06	51.7018	26.84	17	20	760	84.8179	6.60986
Q13200	26S proteasome non-ATPase regulatory subunit 2 OS=Homo sapiens GN=PSMD2 PE=1 SV=3 - [PSMD2_HUMAN]	4.35177e+06	39.7456	22.69	17	19	908	100.136	5.19873
H0YAF8	Receptor of-activated protein C kinase 1 (Fragment) OS=Homo sapiens GN=RACK1 PE=1 SV=1 - [H0YAF8_HUMAN]	4.34343e+06	21.9822	42.93	7	8	198	22.03	6.32861
B2R4D8	60S ribosomal protein L27 OS=Homo sapiens PE=2 SV=1 - [B2R4D8_HUMAN]	4.31157e+06	2.04258	25.74	3	4	136	15.7597	10.5649
O95466	Formin-like protein 1 OS=Homo sapiens GN=FMNL1 PE=1 SV=3 - [FMNL1_HUMAN]	4.24883e+06	50.0563	15.73	16	21	1100	121.777	5.71924
P62140	Serine/threonine-protein phosphatase PP1-beta catalytic subunit OS=Homo sapiens GN=PPP1CB PE=1 SV=3 - [PP1B_HUMAN]	4.21389e+06	40.3096	37	11	17	327	37.1626	6.18896
Q14126	Desmoglein-2 OS=Homo sapiens GN=DSG2 PE=1 SV=2 - [DSG2_HUMAN]	4.10685e+06	59.1338	18.43	14	24	1118	122.218	5.23682
P41252	Isoleucine--tRNA ligase, cytoplasmic OS=Homo sapiens GN=IARS PE=1 SV=2 - [SYIC_HUMAN]	4.10216e+06	85.2582	21.71	25	38	1262	144.406	6.15088
P18077	60S ribosomal protein L35a OS=Homo sapiens GN=RPL35A PE=1 SV=2 - [RL35A_HUMAN]	4.08807e+06	5.78996	22.73	4	6	110	12.5298	11.063
Q9H444	Charged multivesicular body protein 4b OS=Homo sapiens GN=CHMP4B PE=1 SV=1 - [CHM4B_HUMAN]	4.06795e+06	27.4406	27.23	5	9	224	24.9346	4.81787
F5H442	Tumor susceptibility gene 101 protein OS=Homo sapiens GN=TSG101 PE=1 SV=1 - [F5H442_HUMAN]	4.06601e+06	23.387	23.01	8	12	365	40.8917	5.30029
P48047	ATP synthase subunit O, mitochondrial OS=Homo sapiens GN=ATP5O PE=1 SV=1 - [ATPO_HUMAN]	4.03134e+06	19.8164	34.27	6	10	213	23.2627	9.96436
P47897	Glutamine--tRNA ligase OS=Homo sapiens GN=QARS PE=1 SV=1 - [SYQ_HUMAN]	3.99245e+06	54.1101	25.29	17	23	775	87.7429	7.15186
P62136	Serine/threonine-protein phosphatase PP1-alpha catalytic subunit OS=Homo sapiens GN=PPP1CA PE=1 SV=1 - [PP1A_HUMAN]	3.97723e+06	36.5176	30.3	10	12	330	37.4878	6.32861
P23526	Adenosylhomocysteinase OS=Homo sapiens GN=AHCY PE=1 SV=4 - [SAHH_HUMAN]	3.91866e+06	18.1349	20.14	8	10	432	47.6852	6.34131
H0YD13	CD44 antigen OS=Homo sapiens GN=CD44 PE=1 SV=2 - [H0YD13_HUMAN]	3.91352e+06	15.1649	27.67	5	7	206	22.6686	8.19189
B4DEI3	cDNA FLJ57715, highly similar to Voltage-dependent anion-selective channel protein 1 OS=Homo sapiens PE=2 SV=1 - [B4DEI3_HUMAN]	3.91124e+06	7.20592	17.31	3	3	156	16.6847	9.39307
A4QPB0	IQ motif containing GTPase activating protein 1 OS=Homo sapiens GN=IQGAP1 PE=1 SV=1 - [A4QPB0_HUMAN]	3.90986e+06	114.723	24.62	35	48	1657	189.162	6.48096
E9PCY7	Heterogeneous nuclear ribonucleoprotein H OS=Homo sapiens GN=HNRNPH1 PE=1 SV=1 - [E9PCY7_HUMAN]	3.90748e+06	21.1975	18.41	6	8	429	47.0574	6.34131
P17858	ATP-dependent 6-phosphofructokinase, liver type OS=Homo sapiens GN=PFKL PE=1 SV=6 - [PFKAL_HUMAN]	3.86287e+06	39.3806	15.26	9	14	780	84.9642	7.50342
H0Y2W2	ATPase family AAA domain-containing protein 3A (Fragment) OS=Homo sapiens GN=ATAD3A PE=1 SV=1 - [H0Y2W2_HUMAN]	3.85863e+06	33.7801	25.7	13	16	572	64.3143	9.43701
P54136	Arginine--tRNA ligase, cytoplasmic OS=Homo sapiens GN=RARS PE=1 SV=2 - [SYRC_HUMAN]	3.82156e+06	56.4496	29.24	17	24	660	75.3309	6.68311
Q16393	LFA-3 (Fragment) OS=Homo sapiens PE=2 SV=1 - [Q16393_HUMAN]	3.77517e+06	3.25229	13.45	2	2	119	13.723	7.37158
B7Z1N6	Fructose-bisphosphate aldolase OS=Homo sapiens PE=2 SV=1 - [B7Z1N6_HUMAN]	3.76509e+06	6.42677	9.23	2	2	325	35.4011	7.06396
X6RJP6	Transgelin-2 (Fragment) OS=Homo sapiens GN=TAGLN2 PE=1 SV=1 - [X6RJP6_HUMAN]	3.70766e+06	28.4008	42.25	7	13	187	21.0725	7.81104
C9JPM4	ADP-ribosylation factor 4 (Fragment) OS=Homo sapiens GN=ARF4 PE=1 SV=1 - [C9JPM4_HUMAN]	3.65721e+06	23.4752	32.28	4	7	127	14.5438	8.11865
P63218	Guanine nucleotide-binding protein G(I)/G(S)/G(O) subunit gamma-5 OS=Homo sapiens GN=GNG5 PE=1 SV=3 - [GBG5_HUMAN]	3.63393e+06	2.15955	23.53	2	2	68	7.31381	9.84717
Q9UPN1	Serine/threonine-protein phosphatase (Fragment) OS=Homo sapiens GN=PPP1CC PE=3 SV=1 - [Q9UPN1_HUMAN]	3.59568e+06	34.3868	30.95	9	11	294	33.7518	5.24951
E5RI99	60S ribosomal protein L30 (Fragment) OS=Homo sapiens GN=RPL30 PE=1 SV=1 - [E5RI99_HUMAN]	3.5839e+06	13.2935	58.77	5	7	114	12.6476	9.5542
B7Z3E5	cDNA FLJ53573, highly similar to Myosin Ic OS=Homo sapiens PE=2 SV=1 - [B7Z3E5_HUMAN]	3.57464e+06	62.5498	18.86	17	26	1039	118.982	9.40771
D3DTH7	Myosin IC, isoform CRA_a OS=Homo sapiens GN=MYO1C PE=4 SV=1 - [D3DTH7_HUMAN]	3.57464e+06	51.124	21.23	16	23	862	98.8722	9.42236
A0A087WUA5	EH domain-containing protein 4 OS=Homo sapiens GN=EHD4 PE=1 SV=1 - [A0A087WUA5_HUMAN]	3.51285e+06	48.2549	25	12	19	540	61.0747	8.26514
C9J3L8	Translocon-associated protein subunit alpha OS=Homo sapiens GN=SSR1 PE=1 SV=1 - [C9J3L8_HUMAN]	3.50585e+06	3.76092	7.17	2	4	265	29.5548	4.29736
Q15181	Inorganic pyrophosphatase OS=Homo sapiens GN=PPA1 PE=1 SV=2 - [IPYR_HUMAN]	3.50348e+06	11.4754	19.03	5	6	289	32.6392	5.85889
Q2M3G0	ATP-binding cassette sub-family B member 5 OS=Homo sapiens GN=ABCB5 PE=1 SV=4 - [ABCB5_HUMAN]	3.42317e+06	1.82221	1.19	2	2	1257	138.553	7.53271
Q9UHS8	PRO1975 OS=Homo sapiens PE=2 SV=1 - [Q9UHS8_HUMAN]	3.41306e+06	43.1168	31.55	10	19	393	44.1187	9.02686
H0Y4R1	Inosine-5'-monophosphate dehydrogenase 2 (Fragment) OS=Homo sapiens GN=IMPDH2 PE=1 SV=1 - [H0Y4R1_HUMAN]	3.39866e+06	24.9906	22.34	8	10	470	51.0352	8.17725
Q15149	Plectin OS=Homo sapiens GN=PLEC PE=1 SV=3 - [PLEC_HUMAN]	3.36945e+06	53.3427	5.96	24	29	4684	531.466	5.96045
A0A0A0MRM8	Unconventional myosin-VI OS=Homo sapiens GN=MYO6 PE=1 SV=1 - [A0A0A0MRM8_HUMAN]	3.34236e+06	64.5746	21.63	23	31	1253	144.924	8.55811
B4DQY2	MICOS complex subunit MIC60 OS=Homo sapiens PE=2 SV=1 - [B4DQY2_HUMAN]	3.33261e+06	32.8977	17.02	10	16	711	78.901	7.06396
B5BUB1	RuvB-like helicase (Fragment) OS=Homo sapiens GN=RUVBL1 PE=2 SV=1 - [B5BUB1_HUMAN]	3.33198e+06	48.8317	31.14	10	16	456	50.1843	6.41748
P26640	Valine--tRNA ligase OS=Homo sapiens GN=VARS PE=1 SV=4 - [SYVC_HUMAN]	3.32066e+06	51.52	13.92	16	24	1264	140.387	7.59131
F5H7S7	Ras GTPase-activating-like protein IQGAP2 OS=Homo sapiens GN=IQGAP2 PE=1 SV=2 - [F5H7S7_HUMAN]	3.30846e+06	78.796	18.56	24	31	1525	174.341	5.69385
P06733	Alpha-enolase OS=Homo sapiens GN=ENO1 PE=1 SV=2 - [ENOA_HUMAN]	3.29439e+06	28.7991	24.65	8	10	434	47.1393	7.38623
A0A0S2Z355	Cyclin-dependent kinase 5 isoform 2 (Fragment) OS=Homo sapiens GN=CDK5 PE=2 SV=1 - [A0A0S2Z355_HUMAN]	3.27717e+06	1.6878	6.15	2	3	260	29.5251	6.41748
Q96BA7	HNRPU protein OS=Homo sapiens PE=2 SV=1 - [Q96BA7_HUMAN]	3.27008e+06	13.2344	11.5	7	8	722	79.6658	7.86963
A0A087WWU8	Tropomyosin alpha-3 chain OS=Homo sapiens GN=TPM3 PE=1 SV=1 - [A0A087WWU8_HUMAN]	3.24908e+06	38.2259	34.36	8	14	227	26.4044	4.77979
A0JNT2	KRT83 protein OS=Homo sapiens GN=KRT83 PE=2 SV=1 - [A0JNT2_HUMAN]	3.2415e+06	29.013	23.27	9	12	447	49.6095	5.38916
O60762	Dolichol-phosphate mannosyltransferase subunit 1 OS=Homo sapiens GN=DPM1 PE=1 SV=1 - [DPM1_HUMAN]	3.23845e+06	15.194	27.69	6	7	260	29.6158	9.56885
H3BMH2	Ras-related protein Rab-11A (Fragment) OS=Homo sapiens GN=RAB11A PE=3 SV=1 - [H3BMH2_HUMAN]	3.23834e+06	13.4843	40	6	6	155	17.6571	8.33838
P61204	ADP-ribosylation factor 3 OS=Homo sapiens GN=ARF3 PE=1 SV=2 - [ARF3_HUMAN]	3.21999e+06	43.3239	37.57	6	13	181	20.5877	7.43018
A8K3Q9	cDNA FLJ76611, highly similar to Homo sapiens ribosomal protein L14 (RPL14), mRNA OS=Homo sapiens PE=1 SV=1 - [A8K3Q9_HUMAN]	3.20232e+06	15.7057	21.76	4	7	216	23.44	10.9312
B3KX11	T-complex protein 1 subunit gamma OS=Homo sapiens PE=2 SV=1 - [B3KX11_HUMAN]	3.18505e+06	27.447	27.01	12	17	522	57.909	6.93213
P14324	Farnesyl pyrophosphate synthase OS=Homo sapiens GN=FDPS PE=1 SV=4 - [FPPS_HUMAN]	3.17967e+06	16.6109	14.8	6	8	419	48.2446	6.15088
A1JUI8	Chaperonin subunit 6A (Fragment) OS=Homo sapiens GN=CCT6A PE=2 SV=1 - [A1JUI8_HUMAN]	3.1615e+06	15.1866	16.6	7	10	488	53.6472	6.12549
P49327	Fatty acid synthase OS=Homo sapiens GN=FASN PE=1 SV=3 - [FAS_HUMAN]	3.15189e+06	104.821	16.37	32	45	2511	273.254	6.44287
A0A024QZP7	Cyclin-dependent kinase 1 OS=Homo sapiens GN=CDK1 PE=1 SV=1 - [A0A024QZP7_HUMAN]	3.1507e+06	18.6149	16.84	4	8	297	34.0599	8.39697
C9J1Z8	ADP-ribosylation factor 5 (Fragment) OS=Homo sapiens GN=ARF5 PE=1 SV=1 - [C9J1Z8_HUMAN]	3.15026e+06	23.7543	27.33	4	7	150	17.0959	7.34229
H7C2W9	60S ribosomal protein L31 (Fragment) OS=Homo sapiens GN=RPL31 PE=1 SV=1 - [H7C2W9_HUMAN]	3.12958e+06	4.59507	39.81	4	4	108	12.8031	11.0044
D6RAN4	60S ribosomal protein L9 (Fragment) OS=Homo sapiens GN=RPL9 PE=1 SV=7 - [D6RAN4_HUMAN]	3.11531e+06	4.46471	15.38	3	4	182	20.8614	10.1987
A0A0F7L0Q8	Fragile X mental retardation autosomal homolog variant p5FK OS=Homo sapiens GN=FXR1 PE=2 SV=1 - [A0A0F7L0Q8_HUMAN]	3.06815e+06	13.1656	16.47	9	9	595	67.2296	7.28369
P17987	T-complex protein 1 subunit alpha OS=Homo sapiens GN=TCP1 PE=1 SV=1 - [TCPA_HUMAN]	3.05982e+06	17.4024	19.78	10	11	556	60.3056	6.11279
A0A024R326	Ribosomal protein L29, isoform CRA_a OS=Homo sapiens GN=RPL29 PE=4 SV=1 - [A0A024R326_HUMAN]	3.05883e+06	12.1116	14.65	2	5	157	17.5419	11.6636
O95782	AP-2 complex subunit alpha-1 OS=Homo sapiens GN=AP2A1 PE=1 SV=3 - [AP2A1_HUMAN]	3.04262e+06	45.9229	18.12	15	22	977	107.478	7.03467
A0A0G2JS82	AP-2 complex subunit alpha-2 (Fragment) OS=Homo sapiens GN=AP2A2 PE=1 SV=1 - [A0A0G2JS82_HUMAN]	3.04262e+06	30.9328	12.98	10	12	917	101.587	6.85889
Q9BWS2	LSR protein (Fragment) OS=Homo sapiens GN=LSR PE=2 SV=2 - [Q9BWS2_HUMAN]	3.03261e+06	21.4364	18.56	7	11	582	64.3064	7.34229
F8W7C6	60S ribosomal protein L10 OS=Homo sapiens GN=RPL10 PE=1 SV=2 - [F8W7C6_HUMAN]	3.02921e+06	5.72014	31.9	5	6	163	18.5527	9.94971
Q9Y230	RuvB-like 2 OS=Homo sapiens GN=RUVBL2 PE=1 SV=3 - [RUVB2_HUMAN]	3.0084e+06	30.0798	23.76	8	11	463	51.1246	5.64307
A8K6Y1	cDNA FLJ75526, highly similar to Homo sapiens proliferation-associated 2G4, 38kDa (PA2G4), mRNA (Fragment) OS=Homo sapiens PE=2 SV=1 - [A8K6Y1_HUMAN]	2.98801e+06	21.8439	14.44	5	9	367	40.8857	6.40479
B4DHN5	Syntenin-1 OS=Homo sapiens GN=SDCBP PE=1 SV=1 - [B4DHN5_HUMAN]	2.97399e+06	7.10859	13.39	2	3	239	25.9514	6.63916
B3KSY4	Coronin OS=Homo sapiens GN=hCG_1787779 PE=2 SV=1 - [B3KSY4_HUMAN]	2.9578e+06	39.35	17.73	9	14	705	76.557	5.17334
B4DV94	cDNA FLJ58285, highly similar to Homo sapiens pre-B-cell leukemia transcription factor interacting protein 1 (PBXIP1), mRNA OS=Homo sapiens PE=2 SV=1 - [B4DV94_HUMAN]	2.95414e+06	32.8416	18.74	8	14	507	57.555	6.75635
B4DE30	cDNA FLJ51711, highly similar to T-complex protein 1 subunit epsilon OS=Homo sapiens PE=2 SV=1 - [B4DE30_HUMAN]	2.93873e+06	14.2734	14.38	7	10	466	51.5117	5.52881
P53680	AP-2 complex subunit sigma OS=Homo sapiens GN=AP2S1 PE=1 SV=2 - [AP2S1_HUMAN]	2.93437e+06	3.63536	10.56	2	2	142	17.0067	6.17627
A0A024R889	Spectrin, alpha, non-erythrocytic 1 (Alpha-fodrin), isoform CRA_g OS=Homo sapiens GN=SPTAN1 PE=4 SV=1 - [A0A024R889_HUMAN]	2.92651e+06	123.831	18.92	40	55	2452	282.076	5.33838
D3YTB1	60S ribosomal protein L32 (Fragment) OS=Homo sapiens GN=RPL32 PE=1 SV=1 - [D3YTB1_HUMAN]	2909996	8.07007	20.3	2	4	133	15.6067	11.4438
P08237	ATP-dependent 6-phosphofructokinase, muscle type OS=Homo sapiens GN=PFKM PE=1 SV=2 - [PFKAM_HUMAN]	2.90591e+06	12.3127	7.69	5	6	780	85.1284	7.98682
P15531	Nucleoside diphosphate kinase A OS=Homo sapiens GN=NME1 PE=1 SV=1 - [NDKA_HUMAN]	2.90472e+06	19.5548	40.13	5	9	152	17.1377	6.18896
J3KPD9	Protein NME1-NME2 OS=Homo sapiens GN=NME1-NME2 PE=1 SV=1 - [J3KPD9_HUMAN]	2.90472e+06	17.4736	38.07	5	9	197	22.4077	9.53955
A2RUE7	Glutamate receptor, ionotropic, N-methyl-D-aspartate 3A OS=Homo sapiens GN=GRIN3A PE=2 SV=1 - [A2RUE7_HUMAN]	2.85367e+06	0	1.26	2	2	1115	125.515	7.76709
P05023	Sodium/potassium-transporting ATPase subunit alpha-1 OS=Homo sapiens GN=ATP1A1 PE=1 SV=1 - [AT1A1_HUMAN]	2.85294e+06	38.1445	17.6	14	16	1023	112.824	5.49072
P49773	Histidine triad nucleotide-binding protein 1 OS=Homo sapiens GN=HINT1 PE=1 SV=2 - [HINT1_HUMAN]	2.84988e+06	2.47242	23.81	3	4	126	13.7931	6.94678
Q9Y277	Voltage-dependent anion-selective channel protein 3 OS=Homo sapiens GN=VDAC3 PE=1 SV=1 - [VDAC3_HUMAN]	2.84955e+06	10.1817	17.31	4	4	283	30.6393	8.66064
Q53HV2	Chaperonin containing TCP1, subunit 7 (Eta) variant (Fragment) OS=Homo sapiens PE=2 SV=1 - [Q53HV2_HUMAN]	2.84632e+06	24.0321	19.34	8	11	543	59.3029	7.6499
O75955	Flotillin-1 OS=Homo sapiens GN=FLOT1 PE=1 SV=3 - [FLOT1_HUMAN]	2.82703e+06	38.027	26.93	10	13	427	47.3256	7.48877
V5YQL4	Adenosylhomocysteinase OS=Homo sapiens GN=FGFR2-AHCYL1 PE=2 SV=1 - [V5YQL4_HUMAN]	2.78428e+06	1.78159	1.88	3	4	1169	130.813	6.771
G0WVA4	MHC class I antigen (Fragment) OS=Homo sapiens GN=HLA-A PE=3 SV=1 - [G0WVA4_HUMAN]	2.76383e+06	4.84289	11.05	2	2	181	20.898	6.40479
O43175	D-3-phosphoglycerate dehydrogenase OS=Homo sapiens GN=PHGDH PE=1 SV=4 - [SERA_HUMAN]	2.75996e+06	28.6676	19.7	9	11	533	56.6144	6.7124
P42704	Leucine-rich PPR motif-containing protein, mitochondrial OS=Homo sapiens GN=LRPPRC PE=1 SV=3 - [LPPRC_HUMAN]	2.72804e+06	57.0596	15.64	19	25	1394	157.805	6.12549
H0UID5	AP complex subunit beta OS=Homo sapiens GN=AP2B1 PE=3 SV=1 - [H0UID5_HUMAN]	2.72742e+06	18.259	10.6	10	11	934	104.157	5.33838
I3L4J1	Uncharacterized protein (Fragment) OS=Homo sapiens PE=1 SV=3 - [I3L4J1_HUMAN]	2.68946e+06	2.11459	7.48	2	2	428	48.0406	7.53271
Q15717	ELAV-like protein 1 OS=Homo sapiens GN=ELAVL1 PE=1 SV=2 - [ELAV1_HUMAN]	2.65631e+06	7.40607	7.36	2	3	326	36.0692	9.17334
P53007	Tricarboxylate transport protein, mitochondrial OS=Homo sapiens GN=SLC25A1 PE=1 SV=2 - [TXTP_HUMAN]	2.65003e+06	7.40185	10.29	3	3	311	33.991	9.89111
P49588	Alanine--tRNA ligase, cytoplasmic OS=Homo sapiens GN=AARS PE=1 SV=2 - [SYAC_HUMAN]	2.64999e+06	41.9059	13.02	11	17	968	106.743	5.52881
P39019	40S ribosomal protein S19 OS=Homo sapiens GN=RPS19 PE=1 SV=2 - [RS19_HUMAN]	2.60913e+06	7.29194	24.14	4	6	145	16.0505	10.3159
B3KW56	Eukaryotic translation initiation factor 3 subunit E OS=Homo sapiens GN=EIF3S6 PE=2 SV=1 - [B3KW56_HUMAN]	2.58068e+06	15.235	19.19	8	11	396	46.4154	6.45557
B3KPS6	Tyrosine-protein kinase OS=Homo sapiens PE=2 SV=1 - [B3KPS6_HUMAN]	2.55453e+06	4.61185	5.98	3	4	485	54.5763	6.84424
B7Z2R9	cDNA FLJ52540, highly similar to Lysosome-associated membrane glycoprotein 2 OS=Homo sapiens PE=2 SV=1 - [B7Z2R9_HUMAN]	2.51876e+06	3.86463	5.67	2	2	300	32.9588	6.87354
A8K3C3	T-complex protein 1 subunit delta OS=Homo sapiens PE=2 SV=1 - [A8K3C3_HUMAN]	2.5155e+06	40.3089	24.12	13	19	539	57.9158	7.82568
O95433	Activator of 90 kDa heat shock protein ATPase homolog 1 OS=Homo sapiens GN=AHSA1 PE=1 SV=1 - [AHSA1_HUMAN]	2.51073e+06	2.12021	5.33	2	2	338	38.2503	5.52881
P63173	60S ribosomal protein L38 OS=Homo sapiens GN=RPL38 PE=1 SV=2 - [RL38_HUMAN]	2.50231e+06	13.8923	48.57	3	6	70	8.21273	10.0962
B2R7N6	Amino acid transporter OS=Homo sapiens PE=2 SV=1 - [B2R7N6_HUMAN]	2.48581e+06	34.0724	21.43	7	10	532	55.6576	6.25244
P22314	Ubiquitin-like modifier-activating enzyme 1 OS=Homo sapiens GN=UBA1 PE=1 SV=3 - [UBA1_HUMAN]	2.48311e+06	87.2974	19.94	15	26	1058	117.774	5.75732
F2Z2E2	Ras GTPase-activating-like protein IQGAP3 OS=Homo sapiens GN=IQGAP3 PE=1 SV=1 - [F2Z2E2_HUMAN]	2.47669e+06	5.8808	1.51	3	5	1588	179.372	7.66455
P78371	T-complex protein 1 subunit beta OS=Homo sapiens GN=CCT2 PE=1 SV=4 - [TCPB_HUMAN]	2.47362e+06	27.6074	27.1	10	12	535	57.4521	6.45557
H3BN55	Ras-related protein Rab-27A (Fragment) OS=Homo sapiens GN=RAB27A PE=1 SV=1 - [H3BN55_HUMAN]	2.47078e+06	13.2681	30.81	6	7	185	20.9665	5.24951
A0M8Q9	C1 segment protein (Fragment) OS=Homo sapiens GN=C1 segment PE=4 SV=1 - [A0M8Q9_HUMAN]	2.46482e+06	11.3296	46.67	3	4	105	11.2836	7.86963
P46778	60S ribosomal protein L21 OS=Homo sapiens GN=RPL21 PE=1 SV=2 - [RL21_HUMAN]	2.46383e+06	20.3274	27.5	3	7	160	18.5531	10.4917
Q07912	Activated CDC42 kinase 1 OS=Homo sapiens GN=TNK2 PE=1 SV=3 - [ACK1_HUMAN]	2.46371e+06	39.8234	14.55	12	16	1038	114.496	7.25439
Q9NWX4	cDNA FLJ20549 fis, clone KAT11561 OS=Homo sapiens PE=2 SV=1 - [Q9NWX4_HUMAN]	2.44749e+06	20.4861	25.26	7	9	293	32.8628	6.80029
J3QL14	V-type proton ATPase subunit d 1 (Fragment) OS=Homo sapiens GN=ATP6V0D1 PE=1 SV=1 - [J3QL14_HUMAN]	2.44424e+06	7.96747	10.34	2	3	232	26.7983	4.94482
B2RBR9	cDNA, FLJ95650, highly similar to Homo sapiens karyopherin (importin) beta 1 (KPNB1), mRNA OS=Homo sapiens PE=2 SV=1 - [B2RBR9_HUMAN]	2.43938e+06	40.2017	15.75	11	19	876	97.122	4.77979
P67809	Nuclease-sensitive element-binding protein 1 OS=Homo sapiens GN=YBX1 PE=1 SV=3 - [YBOX1_HUMAN]	2.41451e+06	40.8982	45.37	8	12	324	35.9027	9.87646
A0A024R9E2	Poly(A) binding protein, cytoplasmic 1, isoform CRA_c OS=Homo sapiens GN=PABPC1 PE=4 SV=1 - [A0A024R9E2_HUMAN]	2.39409e+06	27.9585	21.96	7	9	419	47.3048	8.92432
O14828	Secretory carrier-associated membrane protein 3 OS=Homo sapiens GN=SCAMP3 PE=1 SV=3 - [SCAM3_HUMAN]	2.37788e+06	29.2296	22.77	5	9	347	38.2623	7.63525
Q12904	Aminoacyl tRNA synthase complex-interacting multifunctional protein 1 OS=Homo sapiens GN=AIMP1 PE=1 SV=2 - [AIMP1_HUMAN]	2.32353e+06	17.2273	32.05	6	7	312	34.3311	8.42627
P60891	Ribose-phosphate pyrophosphokinase 1 OS=Homo sapiens GN=PRPS1 PE=1 SV=2 - [PRPS1_HUMAN]	2.32321e+06	11.7764	22.33	6	7	318	34.8119	6.97607
P01111	GTPase NRas OS=Homo sapiens GN=NRAS PE=1 SV=1 - [RASN_HUMAN]	2.30574e+06	7.1553	23.28	4	4	189	21.2155	5.17334
E5KLK2	Mitochondrial dynamin-like 120 kDa protein OS=Homo sapiens GN=OPA1 PE=4 SV=1 - [E5KLK2_HUMAN]	2.30157e+06	13.461	6.49	5	6	924	107.501	7.98682
P08133	Annexin A6 OS=Homo sapiens GN=ANXA6 PE=1 SV=3 - [ANXA6_HUMAN]	2.29447e+06	39.3073	26.6	15	18	673	75.8256	5.60498
F8VR50	Actin-related protein 2/3 complex subunit 3 (Fragment) OS=Homo sapiens GN=ARPC3 PE=1 SV=1 - [F8VR50_HUMAN]	2.27246e+06	6.78981	35.71	3	3	84	9.71999	7.92822
A6NLN1	Polypyrimidine tract binding protein 1, isoform CRA_b OS=Homo sapiens GN=PTBP1 PE=1 SV=4 - [A6NLN1_HUMAN]	2.27214e+06	12.3818	12.71	6	6	527	56.4753	9.37842
B4DVY2	cDNA FLJ54184, highly similar to Tropomyosin alpha-4 chain OS=Homo sapiens PE=2 SV=1 - [B4DVY2_HUMAN]	2.26042e+06	19.513	26.64	6	9	229	26.2054	4.66553
A0A090N8G0	Glycyl-tRNA synthetase OS=Homo sapiens GN=GARS PE=4 SV=1 - [A0A090N8G0_HUMAN]	2.23123e+06	17.7395	10.07	7	9	685	77.4813	6.23975
B8ZZG1	MAGUK p55 subfamily member 6 OS=Homo sapiens GN=MPP6 PE=1 SV=1 - [B8ZZG1_HUMAN]	2.20306e+06	13.594	16.59	6	7	428	48.7275	8.76318
Q92888	Rho guanine nucleotide exchange factor 1 OS=Homo sapiens GN=ARHGEF1 PE=1 SV=2 - [ARHG1_HUMAN]	2.18957e+06	9.02542	5.15	4	5	912	102.371	5.65576
P13796	Plastin-2 OS=Homo sapiens GN=LCP1 PE=1 SV=6 - [PLSL_HUMAN]	2.1882e+06	18.2783	16.27	9	9	627	70.2439	5.42725
J3KRE2	Rho GDP-dissociation inhibitor 1 OS=Homo sapiens GN=ARHGDIA PE=1 SV=1 - [J3KRE2_HUMAN]	2.18444e+06	6.16086	24.03	2	3	129	14.8052	4.67822
E7EVJ5	Cytoplasmic FMR1-interacting protein 2 OS=Homo sapiens GN=CYFIP2 PE=1 SV=1 - [E7EVJ5_HUMAN]	2.18254e+06	46.5265	16.46	17	21	1227	142.485	7.1665
A0A087WUN7	SRA stem-loop-interacting RNA-binding protein, mitochondrial OS=Homo sapiens GN=SLIRP PE=1 SV=1 - [A0A087WUN7_HUMAN]	2.17031e+06	4.19442	52.17	4	4	92	10.3463	10.228
B4DT77	Annexin OS=Homo sapiens PE=2 SV=1 - [B4DT77_HUMAN]	2.14705e+06	2.40606	5.65	2	2	336	37.7809	7.18115
B4DKS5	cDNA FLJ55702, highly similar to Semaphorin-4A OS=Homo sapiens PE=2 SV=1 - [B4DKS5_HUMAN]	2.13239e+06	21.5209	13.44	7	9	662	72.8046	6.90283
B4E3N4	Chloride channel protein OS=Homo sapiens PE=2 SV=1 - [B4E3N4_HUMAN]	2.1306e+06	7.79526	5.35	4	8	747	82.5953	7.89893
O43633	Charged multivesicular body protein 2a OS=Homo sapiens GN=CHMP2A PE=1 SV=1 - [CHM2A_HUMAN]	2.12893e+06	8.91192	12.61	3	3	222	25.0879	5.97314
Q9BSV4	SFPQ protein (Fragment) OS=Homo sapiens GN=SFPQ PE=2 SV=2 - [Q9BSV4_HUMAN]	2.12677e+06	14.9702	8.52	5	6	634	68.5879	8.82178
B2R7M3	cDNA, FLJ93510, highly similar to Homo sapiens JTV1 gene (JTV1), mRNA OS=Homo sapiens PE=2 SV=1 - [B2R7M3_HUMAN]	2.12358e+06	9.50934	16.88	4	4	320	35.4254	8.41162
P11908	Ribose-phosphate pyrophosphokinase 2 OS=Homo sapiens GN=PRPS2 PE=1 SV=2 - [PRPS2_HUMAN]	2.12122e+06	11.7424	15.72	4	5	318	34.747	6.60986
B4DMZ0	Tyrosine-protein kinase OS=Homo sapiens PE=2 SV=1 - [B4DMZ0_HUMAN]	2.11319e+06	14.3601	13.75	5	10	371	42.0703	6.39209
P38606	V-type proton ATPase catalytic subunit A OS=Homo sapiens GN=ATP6V1A PE=1 SV=2 - [VATA_HUMAN]	2.09806e+06	19.9575	9.24	4	7	617	68.2605	5.51611
Q59EZ3	Insulin-like growth factor 2 receptor variant (Fragment) OS=Homo sapiens PE=1 SV=1 - [Q59EZ3_HUMAN]	2.09429e+06	2.0332	1.2	3	3	2414	265.943	5.8335
Q08AM6	Protein VAC14 homolog OS=Homo sapiens GN=VAC14 PE=1 SV=1 - [VAC14_HUMAN]	2.08425e+06	21.991	12.4	8	10	782	87.9167	6.12549
P30041	Peroxiredoxin-6 OS=Homo sapiens GN=PRDX6 PE=1 SV=3 - [PRDX6_HUMAN]	2.07121e+06	9.38411	19.64	5	7	224	25.0192	6.37939
P09496	Clathrin light chain A OS=Homo sapiens GN=CLTA PE=1 SV=1 - [CLCA_HUMAN]	2.06687e+06	3.86447	7.26	2	2	248	27.06	4.51318
A0A087WTT6	40S ribosomal protein S29 OS=Homo sapiens GN=RPS29 PE=1 SV=1 - [A0A087WTT6_HUMAN]	2.0663e+06	1.71244	28.3	2	2	53	6.11113	9.14404
A0A0D9SG07	Band 4.1-like protein 1 OS=Homo sapiens GN=EPB41L1 PE=1 SV=2 - [A0A0D9SG07_HUMAN]	2.06427e+06	17.8827	14.12	8	8	701	78.7822	7.09326
E9PQR7	Vacuolar protein sorting-associated protein 28 homolog (Fragment) OS=Homo sapiens GN=VPS28 PE=1 SV=1 - [E9PQR7_HUMAN]	2.06013e+06	8.26708	21.74	3	3	161	18.4574	6.21436
Q6IAA8	Ragulator complex protein LAMTOR1 OS=Homo sapiens GN=LAMTOR1 PE=1 SV=2 - [LTOR1_HUMAN]	2.05471e+06	6.69989	16.15	2	2	161	17.7338	5.14795
A8K4G7	cDNA FLJ78528, highly similar to Homo sapiens vacuolar protein sorting 4B (yeast) (VPS4B), mRNA OS=Homo sapiens PE=2 SV=1 - [A8K4G7_HUMAN]	2.03869e+06	5.36229	14.86	5	5	444	49.2424	6.75635
P43686	26S protease regulatory subunit 6B OS=Homo sapiens GN=PSMC4 PE=1 SV=2 - [PRS6B_HUMAN]	2.0306e+06	2.02817	5.02	2	2	418	47.3365	5.21143
Q92556	Engulfment and cell motility protein 1 OS=Homo sapiens GN=ELMO1 PE=1 SV=2 - [ELMO1_HUMAN]	2.01967e+06	12.05	10.32	7	8	727	83.7756	6.27783
A0A024RAV5	V-Ki-ras2 Kirsten rat sarcoma viral oncogene homolog, isoform CRA_b OS=Homo sapiens GN=KRAS PE=1 SV=1 - [A0A024RAV5_HUMAN]	2.01415e+06	10.2905	20.21	3	4	188	21.4109	8.11865
Q02790	Peptidyl-prolyl cis-trans isomerase FKBP4 OS=Homo sapiens GN=FKBP4 PE=1 SV=3 - [FKBP4_HUMAN]	2.00502e+06	20.2648	17.21	6	9	459	51.7721	5.42725
Q15046	Lysine--tRNA ligase OS=Homo sapiens GN=KARS PE=1 SV=3 - [SYK_HUMAN]	1.99217e+06	12.8378	15.41	9	12	597	68.0046	6.354
Q96T49	Protein phosphatase 1 regulatory inhibitor subunit 16B OS=Homo sapiens GN=PPP1R16B PE=1 SV=1 - [PP16B_HUMAN]	1.98883e+06	10.7712	8.99	5	7	567	63.511	6.49365
Q5U0B3	Proteasome (Prosome, macropain) 26S subunit, non-ATPase, 8 OS=Homo sapiens PE=2 SV=1 - [Q5U0B3_HUMAN]	1.98019e+06	7.33632	15.18	5	5	257	29.9026	7.28369
A0A087X2D0	Serine/arginine-rich-splicing factor 3 OS=Homo sapiens GN=SRSF3 PE=1 SV=1 - [A0A087X2D0_HUMAN]	1.97263e+06	19.7774	49.47	5	10	95	10.314	5.13525
P19623	Spermidine synthase OS=Homo sapiens GN=SRM PE=1 SV=1 - [SPEE_HUMAN]	1.95976e+06	11.4202	10.6	4	5	302	33.8027	5.49072
Q5VZR0	Golgi-associated plant pathogenesis-related protein 1 OS=Homo sapiens GN=GLIPR2 PE=1 SV=1 - [Q5VZR0_HUMAN]	1.95766e+06	8.40316	20.31	2	3	128	14.2041	9.51025
K7EMA7	60S ribosomal protein L23a OS=Homo sapiens GN=RPL23A PE=1 SV=1 - [K7EMA7_HUMAN]	1.95652e+06	2.40156	31.43	2	2	70	7.91839	9.23193
B4DV28	cDNA FLJ54170, highly similar to Cytosolic nonspecific dipeptidase OS=Homo sapiens PE=2 SV=1 - [B4DV28_HUMAN]	1.95401e+06	12.7823	12.1	4	5	463	51.4693	6.43018
O00231	26S proteasome non-ATPase regulatory subunit 11 OS=Homo sapiens GN=PSMD11 PE=1 SV=3 - [PSD11_HUMAN]	1.95015e+06	21.331	23.46	8	10	422	47.434	6.48096
Q4VB87	EPB41 protein (Fragment) OS=Homo sapiens GN=EPB41 PE=2 SV=1 - [Q4VB87_HUMAN]	1.94065e+06	22.779	19.35	9	11	615	68.3662	5.90967
P35606	Coatomer subunit beta' OS=Homo sapiens GN=COPB2 PE=1 SV=2 - [COPB2_HUMAN]	1.9341e+06	24.467	10.26	8	10	906	102.422	5.2749
Q96QK1	Vacuolar protein sorting-associated protein 35 OS=Homo sapiens GN=VPS35 PE=1 SV=2 - [VPS35_HUMAN]	1.93198e+06	21.8862	13.69	9	13	796	91.6489	5.49072
A0A024R201	Proteasome (Prosome, macropain) 26S subunit, non-ATPase, 13, isoform CRA_a OS=Homo sapiens GN=PSMD13 PE=4 SV=1 - [A0A024R201_HUMAN]	1.91901e+06	10.7231	17.29	7	7	376	42.8911	5.80811
Q9BW34	EEF1D protein (Fragment) OS=Homo sapiens GN=EEF1D PE=2 SV=2 - [Q9BW34_HUMAN]	1.91548e+06	10.8939	11.09	5	5	550	60.8451	7.54736
A0A0A0N0M2	Tyrosine-protein kinase OS=Homo sapiens GN=JAK1 PE=2 SV=1 - [A0A0A0N0M2_HUMAN]	1.89479e+06	41.7525	9.98	9	15	1152	133.006	7.54736
P16403	Histone H1.2 OS=Homo sapiens GN=HIST1H1C PE=1 SV=2 - [H12_HUMAN]	1.8803e+06	4.48054	10.33	2	3	213	21.3517	10.9312
Q15758	Neutral amino acid transporter B(0) OS=Homo sapiens GN=SLC1A5 PE=1 SV=2 - [AAAT_HUMAN]	1.87095e+06	20.2913	12.38	5	7	541	56.5623	5.47803
Q59ES3	Amino acid transporter (Fragment) OS=Homo sapiens PE=2 SV=1 - [Q59ES3_HUMAN]	1.87095e+06	19.2139	12.23	5	7	548	57.3537	5.37646
M0R0F0	40S ribosomal protein S5 (Fragment) OS=Homo sapiens GN=RPS5 PE=1 SV=1 - [M0R0F0_HUMAN]	1.87001e+06	17.172	23	4	6	200	22.3768	9.5542
P22234	Multifunctional protein ADE2 OS=Homo sapiens GN=PAICS PE=1 SV=3 - [PUR6_HUMAN]	1.86568e+06	12.9486	16	6	7	425	47.0491	7.2251
P61586	Transforming protein RhoA OS=Homo sapiens GN=RHOA PE=1 SV=1 - [RHOA_HUMAN]	1.86272e+06	18.7243	25.39	4	7	193	21.7541	6.1001
A0A024R1M8	Apolipoprotein L, 2, isoform CRA_a OS=Homo sapiens GN=APOL2 PE=4 SV=1 - [A0A024R1M8_HUMAN]	1.8322e+06	11.6826	13.06	4	4	337	37.0554	6.7417
A0A024QYX7	Eukaryotic translation initiation factor 3 subunit C OS=Homo sapiens GN=EIF3S8 PE=3 SV=1 - [A0A024QYX7_HUMAN]	1.82973e+06	26.9402	13.23	8	11	597	69.223	6.69775
P62195	26S protease regulatory subunit 8 OS=Homo sapiens GN=PSMC5 PE=1 SV=1 - [PRS8_HUMAN]	1.8225e+06	5.39589	10.59	4	5	406	45.5971	7.54736
P22626	Heterogeneous nuclear ribonucleoproteins A2/B1 OS=Homo sapiens GN=HNRNPA2B1 PE=1 SV=2 - [ROA2_HUMAN]	1.82099e+06	9.52188	15.3	5	6	353	37.4067	8.95361
A8K690	cDNA FLJ76863, highly similar to Homo sapiens stress-induced-phosphoprotein 1 (Hsp70/Hsp90-organizing protein) (STIP1), mRNA OS=Homo sapiens PE=2 SV=1 - [A8K690_HUMAN]	1.81648e+06	9.29045	8.47	5	5	543	62.6154	6.80029
O00483	Cytochrome c oxidase subunit NDUFA4 OS=Homo sapiens GN=NDUFA4 PE=1 SV=1 - [NDUA4_HUMAN]	1.81584e+06	6.42994	37.04	3	3	81	9.36391	9.37842
Q96JZ2	Hematopoietic SH2 domain-containing protein OS=Homo sapiens GN=HSH2D PE=1 SV=1 - [HSH2D_HUMAN]	1.81502e+06	8.08263	9.09	2	3	352	38.9775	7.10791
B2R5U1	cDNA, FLJ92620, highly similar to Homo sapiens staphylococcal nuclease domain containing 1 (SND1),mRNA OS=Homo sapiens PE=2 SV=1 - [B2R5U1_HUMAN]	1.77648e+06	24.1905	12.77	9	10	885	99.6093	6.96143
B4DMT5	Eukaryotic translation initiation factor 3 subunit F OS=Homo sapiens GN=EIF3F PE=2 SV=1 - [B4DMT5_HUMAN]	1.77446e+06	15.264	22.48	5	7	307	33.219	5.59229
Q08211	ATP-dependent RNA helicase A OS=Homo sapiens GN=DHX9 PE=1 SV=4 - [DHX9_HUMAN]	1.77427e+06	25.4835	8.9	10	12	1270	140.869	6.84424
F8W6I7	Heterogeneous nuclear ribonucleoprotein A1 OS=Homo sapiens GN=HNRNPA1 PE=1 SV=2 - [F8W6I7_HUMAN]	1.76978e+06	21.1928	27.04	7	9	307	33.1348	9.12939
P35998	26S protease regulatory subunit 7 OS=Homo sapiens GN=PSMC2 PE=1 SV=3 - [PRS7_HUMAN]	1.76955e+06	18.2067	16.17	6	7	433	48.6031	5.94775
Q06210	Glutamine--fructose-6-phosphate aminotransferase [isomerizing] 1 OS=Homo sapiens GN=GFPT1 PE=1 SV=3 - [GFPT1_HUMAN]	1.76672e+06	35.6528	20.31	11	17	699	78.7563	7.10791
P31939	Bifunctional purine biosynthesis protein PURH OS=Homo sapiens GN=ATIC PE=1 SV=3 - [PUR9_HUMAN]	1.74898e+06	36.9588	23.99	10	15	592	64.5753	6.7124
Q9Y3I0	tRNA-splicing ligase RtcB homolog OS=Homo sapiens GN=RTCB PE=1 SV=1 - [RTCB_HUMAN]	1.73353e+06	1.63392	4.95	2	3	505	55.1749	7.2251
P10644	cAMP-dependent protein kinase type I-alpha regulatory subunit OS=Homo sapiens GN=PRKAR1A PE=1 SV=1 - [KAP0_HUMAN]	1.71945e+06	10.1562	21	6	6	381	42.955	5.35107
Q9BR63	FARSB protein (Fragment) OS=Homo sapiens GN=FARSB PE=2 SV=2 - [Q9BR63_HUMAN]	1.71476e+06	15.7342	11.79	7	7	585	65.6594	6.84424
P61619	Protein transport protein Sec61 subunit alpha isoform 1 OS=Homo sapiens GN=SEC61A1 PE=1 SV=2 - [S61A1_HUMAN]	1.70997e+06	6.22977	6.93	3	3	476	52.2305	8.06006
H0YAL7	Eukaryotic translation elongation factor 1 epsilon-1 (Fragment) OS=Homo sapiens GN=EEF1E1 PE=4 SV=1 - [H0YAL7_HUMAN]	1.70433e+06	6.67388	23.53	4	4	136	15.3289	8.39697
B4DR80	Serine/threonine-protein kinase 24 OS=Homo sapiens GN=STK24 PE=1 SV=1 - [B4DR80_HUMAN]	1.6973e+06	18.0022	14.08	6	8	412	45.8074	5.57959
P22102	Trifunctional purine biosynthetic protein adenosine-3 OS=Homo sapiens GN=GART PE=1 SV=1 - [PUR2_HUMAN]	1.69405e+06	22.046	6.73	5	8	1010	107.699	6.69775
F8VQX6	Methyltransferase-like protein 7A (Fragment) OS=Homo sapiens GN=METTL7A PE=1 SV=1 - [F8VQX6_HUMAN]	1.69336e+06	21.0189	21.67	3	7	180	20.6486	8.104
H7C3I1	Hsc70-interacting protein (Fragment) OS=Homo sapiens GN=ST13 PE=1 SV=1 - [H7C3I1_HUMAN]	1.68543e+06	9.22709	25.34	3	3	146	16.3191	4.88135
B3KSI1	Differentially expressed in FDCP 6 homolog (Mouse), isoform CRA_b OS=Homo sapiens GN=DEF6 PE=2 SV=1 - [B3KSI1_HUMAN]	1.68097e+06	11.5712	11.97	4	4	376	44.3366	7.06396
E9PPC8	Serine/threonine-protein phosphatase (Fragment) OS=Homo sapiens GN=PPP3CA PE=1 SV=1 - [E9PPC8_HUMAN]	1.67976e+06	3.9714	12.12	2	3	132	15.3548	5.88428
B3KM97	cDNA FLJ10554 fis, clone NT2RP2002385, highly similar to Synaptic glycoprotein SC2 OS=Homo sapiens PE=2 SV=1 - [B3KM97_HUMAN]	1.66591e+06	6.93217	11.69	4	5	308	36.0298	9.49561
B2RDN9	cDNA, FLJ96699, highly similar to Homo sapiens thyroid autoantigen 70kDa (Ku antigen) (G22P1), mRNA OS=Homo sapiens PE=2 SV=1 - [B2RDN9_HUMAN]	1.65614e+06	14.0748	12.97	6	6	609	69.7411	6.69775
I6TRR8	SND1-BRAF fusion OS=Homo sapiens PE=2 SV=1 - [I6TRR8_HUMAN]	1.64761e+06	12.0596	8.17	6	6	979	109.079	9.29053
O00487	26S proteasome non-ATPase regulatory subunit 14 OS=Homo sapiens GN=PSMD14 PE=1 SV=1 - [PSDE_HUMAN]	1.64423e+06	2.28514	6.45	2	2	310	34.5546	6.52197
Q5HY54	Filamin-A OS=Homo sapiens GN=FLNA PE=1 SV=1 - [Q5HY54_HUMAN]	1.64405e+06	84.1889	14.77	28	35	2607	276.378	6.04932
B4E266	cDNA FLJ58466, highly similar to Leucyl-tRNA synthetase, cytoplasmic (EC 6.1.1.4) OS=Homo sapiens PE=2 SV=1 - [B4E266_HUMAN]	1.63894e+06	38.0524	10.8	10	15	1130	129.105	7.78174
X5D7K9	Major vault protein isoform C (Fragment) OS=Homo sapiens GN=MVP PE=2 SV=1 - [X5D7K9_HUMAN]	1.63806e+06	45.4582	22.73	13	21	827	91.903	5.41455
Q6NVY0	Calcyclin binding protein OS=Homo sapiens GN=CACYBP PE=2 SV=1 - [Q6NVY0_HUMAN]	1.63602e+06	9.94535	23.25	4	5	228	26.1656	7.86963
O00410	Importin-5 OS=Homo sapiens GN=IPO5 PE=1 SV=4 - [IPO5_HUMAN]	1.6194e+06	22.8873	9.57	8	11	1097	123.55	4.94482
B4DDF7	cDNA FLJ53296, highly similar to Serine/threonine-protein phosphatase 2A 65 kDa regulatory subunit A alpha isoform OS=Homo sapiens PE=2 SV=1 - [B4DDF7_HUMAN]	1.61819e+06	19.0302	19.17	8	10	579	64.1403	5.13525
P24534	Elongation factor 1-beta OS=Homo sapiens GN=EEF1B2 PE=1 SV=3 - [EF1B_HUMAN]	1.61347e+06	9.22273	12.44	2	3	225	24.7483	4.66553
C9J7B1	Protein NipSnap homolog 2 (Fragment) OS=Homo sapiens GN=GBAS PE=1 SV=1 - [C9J7B1_HUMAN]	1.61258e+06	4.13127	36.92	2	2	65	7.93406	9.59814
P12004	Proliferating cell nuclear antigen OS=Homo sapiens GN=PCNA PE=1 SV=1 - [PCNA_HUMAN]	1.61257e+06	23.9062	30.27	7	10	261	28.7503	4.69092
Q8IYI6	Exocyst complex component 8 OS=Homo sapiens GN=EXOC8 PE=1 SV=2 - [EXOC8_HUMAN]	1.60305e+06	20.9033	13.1	9	10	725	81.7474	5.49072
A0A0C4DGH2	Ras-related protein R-Ras2 OS=Homo sapiens GN=RRAS2 PE=1 SV=1 - [A0A0C4DGH2_HUMAN]	1.59872e+06	5.51328	11.33	2	2	203	23.2798	6.78564
O43760	Synaptogyrin-2 OS=Homo sapiens GN=SYNGR2 PE=1 SV=1 - [SNG2_HUMAN]	1.59268e+06	2.1085	8.04	2	2	224	24.7941	4.94482
B4DV79	Eukaryotic translation initiation factor 3 subunit B OS=Homo sapiens GN=EIF3B PE=2 SV=1 - [B4DV79_HUMAN]	1.59127e+06	22.2646	10.7	7	12	738	85.0814	5.26221
A0A087WY71	AP-2 complex subunit mu OS=Homo sapiens GN=AP2M1 PE=1 SV=1 - [A0A087WY71_HUMAN]	1.58602e+06	6.743	9.91	4	5	434	49.495	9.53955
Q9Y6W5	Wiskott-Aldrich syndrome protein family member 2 OS=Homo sapiens GN=WASF2 PE=1 SV=3 - [WASF2_HUMAN]	1.58586e+06	10.5562	6.83	3	4	498	54.2504	5.52881
Q9H9H4	Vacuolar protein sorting-associated protein 37B OS=Homo sapiens GN=VPS37B PE=1 SV=1 - [VP37B_HUMAN]	1.57145e+06	29.1393	22.81	4	8	285	31.2875	7.34229
P53621	Coatomer subunit alpha OS=Homo sapiens GN=COPA PE=1 SV=2 - [COPA_HUMAN]	1.54974e+06	44.2956	15.2	16	22	1224	138.258	7.66455
B4DKZ9	cDNA FLJ55705, highly similar to Threonyl-tRNA synthetase, cytoplasmic (EC 6.1.1.3) OS=Homo sapiens PE=2 SV=1 - [B4DKZ9_HUMAN]	1.54893e+06	17.499	13.95	8	8	602	70.3158	8.55811
O43707	Alpha-actinin-4 OS=Homo sapiens GN=ACTN4 PE=1 SV=2 - [ACTN4_HUMAN]	1.54242e+06	42.0737	17.56	12	16	911	104.788	5.43994
Q9Y6M5	Zinc transporter 1 OS=Homo sapiens GN=SLC30A1 PE=1 SV=3 - [ZNT1_HUMAN]	1.53784e+06	6.74636	4.34	2	3	507	55.2641	6.48096
Q14156	Protein EFR3 homolog A OS=Homo sapiens GN=EFR3A PE=1 SV=2 - [EFR3A_HUMAN]	1.53197e+06	26.0258	13.64	7	9	821	92.8649	6.69775
A0A087WVV2	Ribosome-binding protein 1 OS=Homo sapiens GN=RRBP1 PE=1 SV=1 - [A0A087WVV2_HUMAN]	1.53127e+06	56.4344	20.99	15	20	934	102.713	5.33838
Q13347	Eukaryotic translation initiation factor 3 subunit I OS=Homo sapiens GN=EIF3I PE=1 SV=1 - [EIF3I_HUMAN]	1.53005e+06	9.60784	14.77	4	5	325	36.4786	5.64307
A0A0C4DGX8	ATPase, H+ transporting, lysosomal accessory protein 1, isoform CRA_c OS=Homo sapiens GN=ATP6AP1 PE=1 SV=1 - [A0A0C4DGX8_HUMAN]	1.52691e+06	7.68789	9.25	3	4	281	31.59	7.10791
Q8TAF6	Acyl-CoA synthetase 4 OS=Homo sapiens GN=FACL4 PE=2 SV=1 - [Q8TAF6_HUMAN]	1.5242e+06	44.4536	18.66	10	18	670	74.3739	8.03076
B4E0E1	Poly [ADP-ribose] polymerase OS=Homo sapiens PE=2 SV=1 - [B4E0E1_HUMAN]	1.52388e+06	14.8134	7.25	5	8	993	111.056	8.86572
Q05CK9	SYNCRIP protein (Fragment) OS=Homo sapiens GN=SYNCRIP PE=2 SV=1 - [Q05CK9_HUMAN]	1.51718e+06	28.9947	22.96	8	14	453	50.6189	6.7124
Q13045	Protein flightless-1 homolog OS=Homo sapiens GN=FLII PE=1 SV=2 - [FLII_HUMAN]	1.51148e+06	24.5491	6.15	7	9	1269	144.66	6.04932
A0A024R3J7	HCG2032701, isoform CRA_a OS=Homo sapiens GN=hCG_2032701 PE=4 SV=1 - [A0A024R3J7_HUMAN]	1.50997e+06	18.6675	5.83	4	7	703	80.3757	7.81104
A0A024QZV0	HCG1811539, isoform CRA_b OS=Homo sapiens GN=hCG_1811539 PE=3 SV=1 - [A0A024QZV0_HUMAN]	1.50894e+06	12.3239	13.58	4	5	324	36.155	5.46533
Q96PK6	RNA-binding protein 14 OS=Homo sapiens GN=RBM14 PE=1 SV=2 - [RBM14_HUMAN]	1.50791e+06	19.594	14.5	7	9	669	69.4489	9.67139
B3KNN7	cDNA FLJ30049 fis, clone ADRGL1000033, highly similar to 26S proteasome non-ATPase regulatory subunit 3 OS=Homo sapiens PE=2 SV=1 - [B3KNN7_HUMAN]	1.49423e+06	34.1169	24.3	10	13	498	57.1966	8.45557
O00148	ATP-dependent RNA helicase DDX39A OS=Homo sapiens GN=DDX39A PE=1 SV=2 - [DX39A_HUMAN]	1.48182e+06	10	11.94	5	5	427	49.098	5.68115
A0A024R652	Methylenetetrahydrofolate dehydrogenase (NADP+ dependent) 1, methenyltetrahydrofolate cyclohydrolase, formyltetrahydrofolate synthetase, isoform CRA_a OS=Homo sapiens GN=MTHFD1 PE=3 SV=1 - [A0A024R652_HUMAN]	1.4793e+06	24.6107	13.37	11	12	935	101.467	7.18115
Q05CW6	PSMD1 protein (Fragment) OS=Homo sapiens GN=PSMD1 PE=2 SV=1 - [Q05CW6_HUMAN]	1.47794e+06	11.3471	9.11	7	7	856	94.6696	7.23975
Q5T7N0	60S ribosomal protein L5 (Fragment) OS=Homo sapiens GN=RPL5 PE=1 SV=2 - [Q5T7N0_HUMAN]	1.46883e+06	7.1884	21.54	2	2	130	14.1052	7.78174
Q96RF0	Sorting nexin-18 OS=Homo sapiens GN=SNX18 PE=1 SV=2 - [SNX18_HUMAN]	1.46468e+06	6.8728	6.85	4	5	628	68.8512	5.68115
B4DIP2	Protein LAP2 OS=Homo sapiens GN=ERBIN PE=1 SV=1 - [B4DIP2_HUMAN]	1.45972e+06	5.45651	3.93	3	3	610	68.5262	5.65576
P48735	Isocitrate dehydrogenase [NADP], mitochondrial OS=Homo sapiens GN=IDH2 PE=1 SV=2 - [IDHP_HUMAN]	1.44508e+06	7.38318	14.16	6	6	452	50.8769	8.68994
B2R858	cDNA, FLJ93750, Homo sapiens DEAD (Asp-Glu-Ala-Asp) box polypeptide 6 (DDX6), mRNA OS=Homo sapiens PE=2 SV=1 - [B2R858_HUMAN]	1.4428e+06	7.65619	10.59	4	4	472	53.1827	8.66064
B7ZA00	cDNA, FLJ79014, highly similar to cAMP-dependent protein kinase, beta-catalytic subunit (EC 2.7.11.11) OS=Homo sapiens PE=2 SV=1 - [B7ZA00_HUMAN]	1.44219e+06	4.091	6.05	3	3	314	36.456	9.0415
P41091	Eukaryotic translation initiation factor 2 subunit 3 OS=Homo sapiens GN=EIF2S3 PE=1 SV=3 - [IF2G_HUMAN]	1.43558e+06	6.66703	8.47	3	5	472	51.0772	8.39697
P04080	Cystatin-B OS=Homo sapiens GN=CSTB PE=1 SV=2 - [CYTB_HUMAN]	1.4212e+06	4.65844	24.49	2	2	98	11.1326	7.56201
J3QQY2	Transmembrane and coiled-coil domain-containing protein 1 OS=Homo sapiens GN=TMCO1 PE=1 SV=1 - [J3QQY2_HUMAN]	1.42101e+06	2.60265	21.15	2	2	104	11.3648	9.65674
Q8IY95	Transmembrane protein 192 OS=Homo sapiens GN=TMEM192 PE=1 SV=1 - [TM192_HUMAN]	1.42094e+06	14.2438	14.02	4	5	271	30.9025	7.98682
Q05BS0	Eukaryotic translation initiation factor 3 subunit A (Fragment) OS=Homo sapiens GN=EIF3A PE=2 SV=1 - [Q05BS0_HUMAN]	1.41816e+06	48.8067	25.55	14	23	634	74.6201	8.49951
Q6P1M2	NCKAP1L protein (Fragment) OS=Homo sapiens GN=NCKAP1L PE=2 SV=1 - [Q6P1M2_HUMAN]	1.39594e+06	18.9892	8.24	6	8	837	94.643	6.58057
C9IZL7	Non-POU domain-containing octamer-binding protein (Fragment) OS=Homo sapiens GN=NONO PE=1 SV=1 - [C9IZL7_HUMAN]	1.39488e+06	6.75976	12.56	3	4	207	23.6583	9.80322
D6RF44	Heterogeneous nuclear ribonucleoprotein D0 (Fragment) OS=Homo sapiens GN=HNRNPD PE=1 SV=7 - [D6RF44_HUMAN]	1.39254e+06	7.5962	28.57	3	3	112	12.6325	8.57275
C9K0U8	Single-stranded DNA-binding protein, mitochondrial (Fragment) OS=Homo sapiens GN=SSBP1 PE=1 SV=1 - [C9K0U8_HUMAN]	1.37747e+06	3.97743	26.45	3	3	121	14.1224	9.56885
Q59ER4	Itchy homolog E3 ubiquitin protein ligase variant (Fragment) OS=Homo sapiens PE=2 SV=1 - [Q59ER4_HUMAN]	1.36969e+06	18.1701	10.58	5	7	605	71.3487	6.49365
Q59FD8	EPB41L2 protein variant (Fragment) OS=Homo sapiens PE=2 SV=1 - [Q59FD8_HUMAN]	1.36911e+06	22.1776	10.65	5	7	676	76.2473	6.96143
B4DQ03	cDNA FLJ57859, highly similar to Ras-related GTP-binding protein C OS=Homo sapiens PE=2 SV=1 - [B4DQ03_HUMAN]	1.36312e+06	4.94344	13.26	3	3	279	31.6749	5.30029
B4E3V2	cDNA FLJ52854, highly similar to Sequestosome-1 OS=Homo sapiens PE=2 SV=1 - [B4E3V2_HUMAN]	1.35699e+06	21.5623	18.58	3	5	296	31.8075	5.41455
D6R9I9	ATP-binding cassette sub-family E member 1 OS=Homo sapiens GN=ABCE1 PE=1 SV=1 - [D6R9I9_HUMAN]	1.35664e+06	9.97735	14.25	6	9	421	47.0064	8.30908
P53618	Coatomer subunit beta OS=Homo sapiens GN=COPB1 PE=1 SV=3 - [COPB_HUMAN]	1.35548e+06	10.5341	5.56	4	4	953	107.074	6.04932
P55084	Trifunctional enzyme subunit beta, mitochondrial OS=Homo sapiens GN=HADHB PE=1 SV=3 - [ECHB_HUMAN]	1.35331e+06	14.5415	14.56	6	6	474	51.2615	9.40771
O95168	NADH dehydrogenase [ubiquinone] 1 beta subcomplex subunit 4 OS=Homo sapiens GN=NDUFB4 PE=1 SV=3 - [NDUB4_HUMAN]	1.35266e+06	2.49568	17.83	2	2	129	15.1991	9.84717
B7ZBH1	Eukaryotic translation initiation factor 6 (Fragment) OS=Homo sapiens GN=EIF6 PE=1 SV=1 - [B7ZBH1_HUMAN]	1.35068e+06	2.54297	25.93	2	2	108	11.8169	6.26514
Q9NZD1	G-protein coupled receptor family C group 5 member D OS=Homo sapiens GN=GPRC5D PE=2 SV=1 - [GPC5D_HUMAN]	1.34811e+06	16.2365	11.3	2	4	345	38.765	4.99561
C9J5C3	Programmed cell death protein 10 (Fragment) OS=Homo sapiens GN=PDCD10 PE=1 SV=1 - [C9J5C3_HUMAN]	1.34087e+06	6.20431	13.86	3	3	202	23.5712	7.38623
P62191	26S protease regulatory subunit 4 OS=Homo sapiens GN=PSMC1 PE=1 SV=1 - [PRS4_HUMAN]	1.33559e+06	1.63667	7.73	3	4	440	49.1537	6.21436
Q9NP72	Ras-related protein Rab-18 OS=Homo sapiens GN=RAB18 PE=1 SV=1 - [RAB18_HUMAN]	1.33238e+06	13.3718	17.96	3	5	206	22.9626	5.23682
C9K0G7	D-beta-hydroxybutyrate dehydrogenase, mitochondrial (Fragment) OS=Homo sapiens GN=BDH1 PE=1 SV=1 - [C9K0G7_HUMAN]	1.32541e+06	10.9598	28.31	5	6	166	18.4324	7.84033
B3KXW7	cDNA FLJ46218 fis, clone TESTI4013474, highly similar to Homo sapiens minor histocompatibility antigen HA-1 (HA-1), mRNA OS=Homo sapiens PE=2 SV=1 - [B3KXW7_HUMAN]	1.32389e+06	12.971	7.86	6	6	1018	112.219	5.78271
B7Z910	cDNA FLJ61711, highly similar to Homo sapiens minor histocompatibility antigen HA-1 (HA-1), mRNA OS=Homo sapiens PE=2 SV=1 - [B7Z910_HUMAN]	1.32389e+06	10.9174	8.02	6	6	948	104.586	7.69385
P40939	Trifunctional enzyme subunit alpha, mitochondrial OS=Homo sapiens GN=HADHA PE=1 SV=2 - [ECHA_HUMAN]	1.318e+06	8.0576	6.82	4	4	763	82.9469	9.0415
P62330	ADP-ribosylation factor 6 OS=Homo sapiens GN=ARF6 PE=1 SV=2 - [ARF6_HUMAN]	1.3115e+06	8.20239	18.29	3	3	175	20.0694	8.95361
B4DMV9	cDNA FLJ53363, highly similar to EH-domain-containing protein 1 OS=Homo sapiens PE=2 SV=1 - [B4DMV9_HUMAN]	1.31074e+06	19.1557	17.89	7	8	475	53.7352	7.40088
Q92974	Rho guanine nucleotide exchange factor 2 OS=Homo sapiens GN=ARHGEF2 PE=1 SV=4 - [ARHG2_HUMAN]	1.30111e+06	16.8649	7.61	6	7	986	111.473	7.26904
A0A0A1HAW1	H.sapiens ras-related Hrab2 protein OS=Homo sapiens PE=2 SV=1 - [A0A0A1HAW1_HUMAN]	1.29783e+06	10.8691	25.47	4	4	212	23.6318	6.53662
P21281	V-type proton ATPase subunit B, brain isoform OS=Homo sapiens GN=ATP6V1B2 PE=1 SV=3 - [VATB2_HUMAN]	1.2933e+06	10.1469	10.18	4	5	511	56.4649	5.80811
P78527	DNA-dependent protein kinase catalytic subunit OS=Homo sapiens GN=PRKDC PE=1 SV=3 - [PRKDC_HUMAN]	1.2924e+06	57.7191	5.26	19	26	4128	468.788	7.12256
B4E2Z3	cDNA FLJ54090, highly similar to 4F2 cell-surface antigen heavy chain OS=Homo sapiens PE=2 SV=1 - [B4E2Z3_HUMAN]	1.28995e+06	30.8571	24.07	10	12	511	55.9047	5.17334
B4E2Z8	cDNA FLJ61206, highly similar to Homo sapiens multiple substrate lipid kinase (MULK), mRNA OS=Homo sapiens PE=2 SV=1 - [B4E2Z8_HUMAN]	1.28387e+06	11.0175	13.2	5	6	394	43.7576	6.34131
Q9Y490	Talin-1 OS=Homo sapiens GN=TLN1 PE=1 SV=3 - [TLN1_HUMAN]	1.27953e+06	42.048	6.02	12	15	2541	269.599	6.07471
Q15645	Pachytene checkpoint protein 2 homolog OS=Homo sapiens GN=TRIP13 PE=1 SV=2 - [PCH2_HUMAN]	1.27786e+06	11.2077	13.43	5	6	432	48.5205	6.0874
B4E1K8	Eukaryotic translation initiation factor 3 subunit D OS=Homo sapiens GN=EIF3D PE=2 SV=1 - [B4E1K8_HUMAN]	1.27715e+06	6.30754	10.86	5	6	451	52.7942	5.79541
O60262	Guanine nucleotide-binding protein G(I)/G(S)/G(O) subunit gamma-7 OS=Homo sapiens GN=GNG7 PE=1 SV=1 - [GBG7_HUMAN]	1.26998e+06	6.30443	26.47	2	2	68	7.51696	8.51416
D3DTY9	Tripartite motif-containing 25, isoform CRA_a OS=Homo sapiens GN=TRIM25 PE=4 SV=1 - [D3DTY9_HUMAN]	1.26699e+06	20.0016	10.43	4	8	422	47.8447	9.0708
Q8NHG7	Small VCP/p97-interacting protein OS=Homo sapiens GN=SVIP PE=1 SV=1 - [SVIP_HUMAN]	1.26412e+06	6.31512	32.47	2	3	77	8.43742	8.90967
Q5HYL6	Putative uncharacterized protein DKFZp686E1899 OS=Homo sapiens GN=DKFZp686E1899 PE=2 SV=1 - [Q5HYL6_HUMAN]	1.2616e+06	12.0959	11.36	3	6	352	39.5302	5.18604
V9HW35	Epididymis secretory protein Li 55 OS=Homo sapiens GN=HEL-S-55 PE=2 SV=1 - [V9HW35_HUMAN]	1.25115e+06	9.19801	31.48	4	5	162	17.02	7.23975
A0A0D9SFK2	Unconventional myosin-XVIIIa OS=Homo sapiens GN=MYO18A PE=1 SV=1 - [A0A0D9SFK2_HUMAN]	1.24809e+06	41.1778	9.81	17	20	2038	230.964	6.25244
A0A087X1K9	Acyl-protein thioesterase 1 OS=Homo sapiens GN=LYPLA1 PE=1 SV=1 - [A0A087X1K9_HUMAN]	1.24344e+06	5.75202	19.28	3	4	166	17.9691	5.05908
Q15008	26S proteasome non-ATPase regulatory subunit 6 OS=Homo sapiens GN=PSMD6 PE=1 SV=1 - [PSMD6_HUMAN]	1.24026e+06	18.7302	19.79	7	8	389	45.5023	5.61768
O00308	NEDD4-like E3 ubiquitin-protein ligase WWP2 OS=Homo sapiens GN=WWP2 PE=1 SV=2 - [WWP2_HUMAN]	1.23554e+06	31.0306	11.38	8	11	870	98.8501	7.12256
B4DMB1	cDNA FLJ53358, highly similar to Heterogeneous nuclear ribonucleoprotein R OS=Homo sapiens PE=2 SV=1 - [B4DMB1_HUMAN]	1.23216e+06	18.7531	11.76	6	9	595	66.9663	8.29443
Q05CA2	LY9 protein OS=Homo sapiens GN=LY9 PE=2 SV=1 - [Q05CA2_HUMAN]	1.23145e+06	22.0299	18.02	5	9	405	44.3738	5.10986
H3BQF1	Adenine phosphoribosyltransferase (Fragment) OS=Homo sapiens GN=APRT PE=1 SV=7 - [H3BQF1_HUMAN]	1.23136e+06	9.74324	24.16	3	5	149	16.4265	8.99756
D3DQH5	Coiled-coil domain containing 69, isoform CRA_a OS=Homo sapiens GN=CCDC69 PE=4 SV=1 - [D3DQH5_HUMAN]	1.22827e+06	7.44421	12.54	3	3	295	34.6189	5.63037
G3V1D4	Lin-7 homolog C (C. elegans), isoform CRA_b OS=Homo sapiens GN=LIN7C PE=1 SV=1 - [G3V1D4_HUMAN]	1.22479e+06	7.984	12.14	2	4	173	19.1742	9.0708
Q96LD4	Tripartite motif-containing protein 47 OS=Homo sapiens GN=TRIM47 PE=1 SV=2 - [TRI47_HUMAN]	1.22176e+06	17.3905	12.23	6	8	638	69.4879	6.44287
Q5VU21	PAI-1 mRNA-binding protein variant OS=Homo sapiens PE=2 SV=1 - [Q5VU21_HUMAN]	1.22094e+06	8.88146	9.82	3	4	387	42.4013	8.44092
A8K9K1	Calcium-transporting ATPase OS=Homo sapiens PE=2 SV=1 - [A8K9K1_HUMAN]	1.21554e+06	19.6988	10.12	8	8	998	109.11	5.61768
A0A024R725	Inosine-5'-monophosphate dehydrogenase OS=Homo sapiens GN=IMPDH1 PE=3 SV=1 - [A0A024R725_HUMAN]	1.20279e+06	8.42583	8.16	3	4	380	40.9582	8.76318
Q8WYJ6	Septin-1 OS=Homo sapiens GN=SEPT1 PE=1 SV=2 - [SEPT1_HUMAN]	1.19879e+06	11.9691	13.9	5	6	367	41.9442	5.79541
Q9NZZ3	Charged multivesicular body protein 5 OS=Homo sapiens GN=CHMP5 PE=1 SV=1 - [CHMP5_HUMAN]	1.18955e+06	2.16357	11.42	2	3	219	24.5554	4.83057
F5H5P4	Proto-oncogene vav OS=Homo sapiens GN=VAV1 PE=1 SV=2 - [F5H5P4_HUMAN]	1.18129e+06	17.3703	10.14	8	9	789	91.6717	6.48096
B4DP70	cDNA FLJ51017, highly similar to ATP-dependent RNA helicase DDX1 (EC 3.6.1.-) (Fragment) OS=Homo sapiens PE=2 SV=1 - [B4DP70_HUMAN]	1.17282e+06	4.49613	4.16	2	2	529	59.1591	8.25049
Q8NC42	E3 ubiquitin-protein ligase RNF149 OS=Homo sapiens GN=RNF149 PE=2 SV=2 - [RN149_HUMAN]	1.17264e+06	8.29845	14.25	5	6	400	43.137	6.53662
E9PKT8	Nucleosome assembly protein 1-like 4 (Fragment) OS=Homo sapiens GN=NAP1L4 PE=1 SV=1 - [E9PKT8_HUMAN]	1.1692e+06	7.0202	18.34	3	3	169	19.1445	5.03369
Q8N4C8	Misshapen-like kinase 1 OS=Homo sapiens GN=MINK1 PE=1 SV=2 - [MINK1_HUMAN]	1.16834e+06	14.9155	6.08	5	8	1332	149.729	7.85498
A0A024RC87	Ribonuclease/angiogenin inhibitor 1, isoform CRA_a OS=Homo sapiens GN=RNH1 PE=4 SV=1 - [A0A024RC87_HUMAN]	1.16726e+06	10.0918	8.99	3	3	456	49.3848	4.84326
B4DSI9	cDNA FLJ56483, highly similar to Eukaryotic translation initiation factor 4 gamma 1 OS=Homo sapiens PE=2 SV=1 - [B4DSI9_HUMAN]	1.16426e+06	21.4202	5.49	7	9	1512	166.479	5.22412
P27824	Calnexin OS=Homo sapiens GN=CANX PE=1 SV=2 - [CALX_HUMAN]	1.16246e+06	8.60573	7.94	3	3	592	67.5259	4.60205
A0A0G2JNZ2	Protein scribble homolog OS=Homo sapiens GN=SCRIB PE=1 SV=1 - [A0A0G2JNZ2_HUMAN]	1.15642e+06	21.1993	4.66	7	8	1630	174.808	5.07178
U3KQ84	Dolichyl-diphosphooligosaccharide--protein glycosyltransferase 48 kDa subunit (Fragment) OS=Homo sapiens GN=DDOST PE=1 SV=7 - [U3KQ84_HUMAN]	1.1542e+06	9.5558	17.42	3	5	155	17.1519	4.91943
Q541S4	Septin 6 OS=Homo sapiens GN=SEPT6 PE=2 SV=1 - [Q541S4_HUMAN]	1.153e+06	9.24647	11.01	3	4	427	48.842	6.81494
Q9Y5M8	Signal recognition particle receptor subunit beta OS=Homo sapiens GN=SRPRB PE=1 SV=3 - [SRPRB_HUMAN]	1.14256e+06	12.5511	19.19	4	5	271	29.6838	9.0415
Q9Y678	Coatomer subunit gamma-1 OS=Homo sapiens GN=COPG1 PE=1 SV=1 - [COPG1_HUMAN]	1.13984e+06	33.6996	12.24	8	13	874	97.6555	5.46533
B7Z4B2	cDNA FLJ56108, highly similar to Puromycin-sensitive aminopeptidase (EC 3.4.11.-) OS=Homo sapiens PE=2 SV=1 - [B7Z4B2_HUMAN]	1.12976e+06	21.392	8.85	7	9	825	92.807	5.40186
H7C3P7	Ras-related protein Ral-A (Fragment) OS=Homo sapiens GN=RALA PE=1 SV=1 - [H7C3P7_HUMAN]	1.12564e+06	8.51792	17.68	2	3	164	18.359	4.70361
Q96I16	EIF2S2 protein OS=Homo sapiens PE=2 SV=1 - [Q96I16_HUMAN]	1.12205e+06	6.13679	17.29	4	4	214	24.5597	9.29053
E9PLL0	Multivesicular body subunit 12A (Fragment) OS=Homo sapiens GN=MVB12A PE=1 SV=1 - [E9PLL0_HUMAN]	1.11092e+06	9.64696	24.79	2	3	121	12.9789	10.4038
B3KPK7	cDNA FLJ31902 fis, clone NT2RP7004233, highly similar to Tetratricopeptide repeat protein 7A OS=Homo sapiens PE=2 SV=1 - [B3KPK7_HUMAN]	1.11003e+06	5.08436	4.85	4	5	824	92.5944	6.62451
A0A075B6F6	Minor histocompatibility antigen H13 (Fragment) OS=Homo sapiens GN=HM13 PE=1 SV=1 - [A0A075B6F6_HUMAN]	1.10611e+06	9.57347	16.54	4	5	272	30.1427	7.88428
I3L397	Eukaryotic translation initiation factor 5A (Fragment) OS=Homo sapiens GN=EIF5A PE=1 SV=7 - [I3L397_HUMAN]	1.10377e+06	10.2563	17.01	3	4	147	16.108	4.99561
B4DQT8	cDNA FLJ61158, highly similar to ADP-ribosylation factor-like protein 8B OS=Homo sapiens PE=2 SV=1 - [B4DQT8_HUMAN]	1.10339e+06	17.3089	33.33	5	8	177	20.5846	7.78174
Q14849	StAR-related lipid transfer protein 3 OS=Homo sapiens GN=STARD3 PE=1 SV=2 - [STAR3_HUMAN]	1.09341e+06	10.4816	11.69	4	4	445	50.4706	8.36768
E7EX73	Eukaryotic translation initiation factor 4 gamma 1 OS=Homo sapiens GN=EIF4G1 PE=1 SV=1 - [E7EX73_HUMAN]	1.07896e+06	19.7421	5.85	7	9	1436	158.547	5.21143
D6RAA6	Transmembrane protein 33 (Fragment) OS=Homo sapiens GN=TMEM33 PE=1 SV=1 - [D6RAA6_HUMAN]	1.0785e+06	3.56877	13.06	3	3	222	25.2073	9.56885
B1AH87	Putative peripheral benzodiazepine receptor-related protein (Fragment) OS=Homo sapiens GN=TSPO PE=1 SV=1 - [B1AH87_HUMAN]	1.07771e+06	0	14.95	2	2	107	11.888	9.24658
P54577	Tyrosine--tRNA ligase, cytoplasmic OS=Homo sapiens GN=YARS PE=1 SV=4 - [SYYC_HUMAN]	1.07755e+06	20.369	12.5	6	9	528	59.1061	7.04932
H3BR35	Eukaryotic peptide chain release factor GTP-binding subunit ERF3A (Fragment) OS=Homo sapiens GN=GSPT1 PE=1 SV=1 - [H3BR35_HUMAN]	1.07499e+06	6.01462	6.11	3	4	475	52.9087	5.63037
B3KUD7	DNA helicase OS=Homo sapiens PE=2 SV=1 - [B3KUD7_HUMAN]	1.07389e+06	10.3844	11.44	6	7	612	68.545	7.62061
B4E3E6	cDNA FLJ58832, highly similar to Heterogeneous nuclear ribonucleoprotein A3 OS=Homo sapiens PE=2 SV=1 - [B4E3E6_HUMAN]	1.07181e+06	4.34665	8.98	3	3	323	34.168	8.104
B4DVV3	cDNA FLJ53218, highly similar to Homo sapiens SAC1 suppressor of actin mutations 1-like (SACM1L), mRNA OS=Homo sapiens PE=2 SV=1 - [B4DVV3_HUMAN]	1.07032e+06	4.14496	5.79	3	3	484	55.5199	7.1958
P63151	Serine/threonine-protein phosphatase 2A 55 kDa regulatory subunit B alpha isoform OS=Homo sapiens GN=PPP2R2A PE=1 SV=1 - [2ABA_HUMAN]	1.06879e+06	17.744	11.63	5	8	447	51.6595	6.20166
P53004	Biliverdin reductase A OS=Homo sapiens GN=BLVRA PE=1 SV=2 - [BIEA_HUMAN]	1.06648e+06	16.2878	15.54	4	7	296	33.4073	6.44287
B7Z3E2	cDNA FLJ50777, highly similar to Serine/threonine-protein phosphatase 6 (EC 3.1.3.16) OS=Homo sapiens PE=2 SV=1 - [B7Z3E2_HUMAN]	1.06431e+06	2.14534	13.29	2	2	158	18.0212	6.66846
G3V576	Heterogeneous nuclear ribonucleoproteins C1/C2 OS=Homo sapiens GN=HNRNPC PE=1 SV=1 - [G3V576_HUMAN]	1.0638e+06	14.5081	25.11	5	7	231	25.2411	9.81787
Q14289	Protein-tyrosine kinase 2-beta OS=Homo sapiens GN=PTK2B PE=1 SV=2 - [FAK2_HUMAN]	1.06207e+06	15.8256	13.08	11	15	1009	115.8	6.25244
B4DYG5	cDNA FLJ60960, highly similar to Phosphatidylinositol 4-kinase alpha (EC 2.7.1.67) OS=Homo sapiens PE=2 SV=1 - [B4DYG5_HUMAN]	1.05953e+06	53.7496	10.13	18	23	2102	236.604	7.09326
Q5VW32	BRO1 domain-containing protein BROX OS=Homo sapiens GN=BROX PE=1 SV=1 - [BROX_HUMAN]	1.05345e+06	9.08527	7.54	2	3	411	46.4467	7.6499
Q53HE2	Triosephosphate isomerase (Fragment) OS=Homo sapiens PE=2 SV=1 - [Q53HE2_HUMAN]	1.04557e+06	17.5255	30.92	6	7	249	26.6958	7.32764
B4E0T8	cDNA FLJ59649, highly similar to Myosin-18A OS=Homo sapiens PE=2 SV=1 - [B4E0T8_HUMAN]	1.04365e+06	37.1344	14.99	15	17	1181	133.464	7.09326
B7ZC39	Endophilin-B2 OS=Homo sapiens GN=SH3GLB2 PE=1 SV=1 - [B7ZC39_HUMAN]	1.04208e+06	4.61856	5.61	2	2	374	41.6425	5.97314
P16615	Sarcoplasmic/endoplasmic reticulum calcium ATPase 2 OS=Homo sapiens GN=ATP2A2 PE=1 SV=1 - [AT2A2_HUMAN]	1.03501e+06	15.6087	5.85	5	6	1042	114.683	5.33838
Q9UL25	Ras-related protein Rab-21 OS=Homo sapiens GN=RAB21 PE=1 SV=3 - [RAB21_HUMAN]	1.03271e+06	16.5464	22.22	4	5	225	24.3323	7.94287
Q5QPM0	RNA-binding protein Raly (Fragment) OS=Homo sapiens GN=RALY PE=1 SV=7 - [Q5QPM0_HUMAN]	1.03074e+06	3.53128	11.63	2	2	172	18.7061	10.0229
Q9Y6G9	Cytoplasmic dynein 1 light intermediate chain 1 OS=Homo sapiens GN=DYNC1LI1 PE=1 SV=3 - [DC1L1_HUMAN]	1.0094e+06	1.98806	3.82	2	2	523	56.544	6.41748
F8VZN8	Protein phosphatase 1 regulatory subunit 12A (Fragment) OS=Homo sapiens GN=PPP1R12A PE=1 SV=1 - [F8VZN8_HUMAN]	995501	7.19059	6.07	4	4	692	76.487	5.31299
P51571	Translocon-associated protein subunit delta OS=Homo sapiens GN=SSR4 PE=1 SV=1 - [SSRD_HUMAN]	991942	12.9745	13.87	2	5	173	18.9866	6.15088
P50570	Dynamin-2 OS=Homo sapiens GN=DNM2 PE=1 SV=2 - [DYN2_HUMAN]	986954	4.90468	5.29	5	5	870	98.0032	7.44482
A8K0D2	cDNA FLJ77740, highly similar to Homo sapiens 7-dehydrocholesterol reductase, mRNA OS=Homo sapiens PE=2 SV=1 - [A8K0D2_HUMAN]	984206	8.11371	6.32	3	4	475	54.4338	8.77783
B4DRA5	cDNA FLJ61346, highly similar to Protein transport protein Sec23B OS=Homo sapiens PE=2 SV=1 - [B4DRA5_HUMAN]	982220	14.6839	7.82	4	5	742	83.7562	7.09326
P28838	Cytosol aminopeptidase OS=Homo sapiens GN=LAP3 PE=1 SV=3 - [AMPL_HUMAN]	975385	7.13692	9.63	4	4	519	56.1308	7.92822
A8KA83	cDNA FLJ78586, highly similar to Homo sapiens VAMP (vesicle-associated membrane protein)-associated protein A, 33kDa (VAPA), mRNA OS=Homo sapiens PE=1 SV=1 - [A8KA83_HUMAN]	968063	6.53579	17.36	3	3	242	27.3	8.6167
B4DIC4	cDNA FLJ52195, highly similar to LIM and SH3 domain protein 1 OS=Homo sapiens PE=2 SV=1 - [B4DIC4_HUMAN]	965658	0	13.6	2	2	125	14.5881	8.68994
Q16555	Dihydropyrimidinase-related protein 2 OS=Homo sapiens GN=DPYSL2 PE=1 SV=1 - [DPYL2_HUMAN]	964089	13.029	11.54	5	6	572	62.2546	6.37939
J3KS22	L-xylulose reductase (Fragment) OS=Homo sapiens GN=DCXR PE=1 SV=7 - [J3KS22_HUMAN]	962154	1.7016	9.82	2	2	224	23.9447	8.49951
P78368	Casein kinase I isoform gamma-2 OS=Homo sapiens GN=CSNK1G2 PE=1 SV=1 - [KC1G2_HUMAN]	957428	10.21	10.36	4	7	415	47.4272	9.05615
P62318	Small nuclear ribonucleoprotein Sm D3 OS=Homo sapiens GN=SNRPD3 PE=1 SV=1 - [SMD3_HUMAN]	957083	4.94503	15.08	2	2	126	13.9073	10.3159
O95373	Importin-7 OS=Homo sapiens GN=IPO7 PE=1 SV=1 - [IPO7_HUMAN]	955547	12.8452	4.34	4	5	1038	119.44	4.81787
C9JQV3	Serine/threonine-protein kinase 11-interacting protein OS=Homo sapiens GN=STK11IP PE=1 SV=1 - [C9JQV3_HUMAN]	945754	2.43975	1.84	2	2	1088	120.184	5.36377
A0A024R1Y2	ATP-citrate synthase OS=Homo sapiens GN=ACLY PE=3 SV=1 - [A0A024R1Y2_HUMAN]	944380	11.6331	6.97	7	7	1091	119.695	7.32764
V9HWC6	Peptidyl-prolyl cis-trans isomerase OS=Homo sapiens GN=HEL-S-39 PE=2 SV=1 - [V9HWC6_HUMAN]	941970	5.64259	12.5	2	2	208	22.728	9.31982
P30566	Adenylosuccinate lyase OS=Homo sapiens GN=ADSL PE=1 SV=2 - [PUR8_HUMAN]	938282	6.50853	6.4	3	3	484	54.854	7.10791
Q5JVZ8	Engulfment and cell motility protein 2 (Fragment) OS=Homo sapiens GN=ELMO2 PE=1 SV=1 - [Q5JVZ8_HUMAN]	935068	1.87631	12.73	4	4	267	30.7135	6.29053
A0A075B7B5	SLIT-ROBO Rho GTPase-activating protein 2 OS=Homo sapiens GN=SRGAP2 PE=1 SV=1 - [A0A075B7B5_HUMAN]	932186	8.50861	2.79	2	3	789	90.8515	6.15088
Q7L523	Ras-related GTP-binding protein A OS=Homo sapiens GN=RRAGA PE=1 SV=1 - [RRAGA_HUMAN]	930507	14.7934	17.57	5	7	313	36.5426	7.72314
O00764	Pyridoxal kinase OS=Homo sapiens GN=PDXK PE=1 SV=1 - [PDXK_HUMAN]	928016	4.04406	15.06	4	4	312	35.0799	6.12549
B2RDR4	cDNA, FLJ96732, highly similar to Homo sapiens testis derived transcript (3 LIM domains) (TES), transcript variant 1, mRNA OS=Homo sapiens PE=2 SV=1 - [B2RDR4_HUMAN]	923467	8.05708	10.93	4	4	421	47.9339	7.6792
B3KTG4	cDNA FLJ38197 fis, clone FCBBF1000367, highly similar to Ubiquitin carboxyl-terminal hydrolase 14 (EC 3.1.2.15) OS=Homo sapiens PE=2 SV=1 - [B3KTG4_HUMAN]	919685	11.7474	9.87	2	3	375	42.6867	7.53271
A8CDT9	MYO5A variant protein OS=Homo sapiens PE=2 SV=1 - [A8CDT9_HUMAN]	919570	15.968	5.53	9	9	1828	212.124	8.60205
P08243	Asparagine synthetase [glutamine-hydrolyzing] OS=Homo sapiens GN=ASNS PE=1 SV=4 - [ASNS_HUMAN]	914202	17.5086	11.23	6	10	561	64.3286	6.85889
Q3B7A3	SEPT7 protein (Fragment) OS=Homo sapiens GN=SEPT7 PE=2 SV=1 - [Q3B7A3_HUMAN]	913900	7.5354	11.06	2	3	235	26.743	9.18799
Q9H9B4	Sideroflexin-1 OS=Homo sapiens GN=SFXN1 PE=1 SV=4 - [SFXN1_HUMAN]	908424	5.01514	7.14	2	2	322	35.5963	9.0708
P46783	40S ribosomal protein S10 OS=Homo sapiens GN=RPS10 PE=1 SV=1 - [RS10_HUMAN]	900096	19.4315	23.64	4	8	165	18.8859	10.1548
Q9UG63	ATP-binding cassette sub-family F member 2 OS=Homo sapiens GN=ABCF2 PE=1 SV=2 - [ABCF2_HUMAN]	887437	7.90802	4.98	3	4	623	71.2446	7.37158
Q92608	Dedicator of cytokinesis protein 2 OS=Homo sapiens GN=DOCK2 PE=1 SV=2 - [DOCK2_HUMAN]	885785	22.9883	5.96	10	13	1830	211.812	6.87354
Q9UBS4	DnaJ homolog subfamily B member 11 OS=Homo sapiens GN=DNAJB11 PE=1 SV=1 - [DJB11_HUMAN]	884675	8.11494	9.78	2	3	358	40.4886	6.17627
A8K7Y3	cDNA FLJ76923, highly similar to Homo sapiens SLAM family member 7 (SLAMF7), mRNA OS=Homo sapiens PE=2 SV=1 - [A8K7Y3_HUMAN]	878246	7.41564	8.96	2	3	335	37.37	6.43018
Q9Y295	Developmentally-regulated GTP-binding protein 1 OS=Homo sapiens GN=DRG1 PE=1 SV=1 - [DRG1_HUMAN]	870305	11.9483	16.62	5	5	367	40.5168	8.89502
Q9NTK5	Obg-like ATPase 1 OS=Homo sapiens GN=OLA1 PE=1 SV=2 - [OLA1_HUMAN]	868794	6.75748	8.33	3	3	396	44.7153	7.81104
Q14204	Cytoplasmic dynein 1 heavy chain 1 OS=Homo sapiens GN=DYNC1H1 PE=1 SV=5 - [DYHC1_HUMAN]	866713	27.9072	2.78	12	17	4646	532.072	6.40479
P12259	Coagulation factor V OS=Homo sapiens GN=F5 PE=1 SV=4 - [FA5_HUMAN]	863191	8.66543	1.84	4	4	2224	251.546	6.04932
Q9UJU6	Drebrin-like protein OS=Homo sapiens GN=DBNL PE=1 SV=1 - [DBNL_HUMAN]	859434	17.5932	12.09	4	6	430	48.1776	5.04639
B3KPB9	Eukaryotic translation initiation factor 3 subunit L OS=Homo sapiens GN=EIF3L PE=2 SV=1 - [B3KPB9_HUMAN]	859392	15.1828	12.52	6	7	607	70.8506	6.65381
P31689	DnaJ homolog subfamily A member 1 OS=Homo sapiens GN=DNAJA1 PE=1 SV=2 - [DNJA1_HUMAN]	856766	6.5588	8.56	3	3	397	44.8395	7.07861
O94874	E3 UFM1-protein ligase 1 OS=Homo sapiens GN=UFL1 PE=1 SV=2 - [UFL1_HUMAN]	856239	7.46007	3.78	3	4	794	89.5398	6.78564
Q53SY7	Putative uncharacterized protein CAD (Fragment) OS=Homo sapiens GN=CAD PE=3 SV=1 - [Q53SY7_HUMAN]	852998	31.6742	6.74	11	13	2151	235.029	6.59521
Q9BRL5	CALM3 protein OS=Homo sapiens PE=1 SV=1 - [Q9BRL5_HUMAN]	849942	8.99756	22.45	2	3	147	16.4959	4.4624
Q8WUX1	Sodium-coupled neutral amino acid transporter 5 OS=Homo sapiens GN=SLC38A5 PE=1 SV=1 - [S38A5_HUMAN]	849457	1.94627	4.66	2	3	472	51.4229	8.20654
O14992	HS24/P52 OS=Homo sapiens GN=HS24/p52 PE=2 SV=1 - [O14992_HUMAN]	843085	16.11	13.92	5	6	474	52.3338	8.20654
A0A0K0K1H9	Epididymis secretory protein Li 48 (Fragment) OS=Homo sapiens GN=HEL-S-48 PE=2 SV=1 - [A0A0K0K1H9_HUMAN]	836066	13.1889	14.68	4	5	395	42.8694	8.52881
D3DRX6	Kinesin-like protein OS=Homo sapiens GN=KIF5B PE=3 SV=1 - [D3DRX6_HUMAN]	829717	20.536	9.14	6	8	963	109.59	6.50732
B9A062	Bifunctional methylenetetrahydrofolate dehydrogenase/cyclohydrolase, mitochondrial OS=Homo sapiens GN=MTHFD2 PE=1 SV=1 - [B9A062_HUMAN]	826372	5.32124	10.81	2	2	222	23.852	9.75928
Q5TG81	Voltage-gated potassium channel subunit beta-2 (Fragment) OS=Homo sapiens GN=KCNAB2 PE=1 SV=1 - [Q5TG81_HUMAN]	825778	4.51957	7.11	2	2	253	28.3263	8.76318
Q9ULV0	Unconventional myosin-Vb OS=Homo sapiens GN=MYO5B PE=1 SV=3 - [MYO5B_HUMAN]	825412	10.063	3.52	5	5	1848	213.538	7.1958
B3KQ51	Serine/threonine-protein phosphatase OS=Homo sapiens PE=2 SV=1 - [B3KQ51_HUMAN]	824598	7.28768	10.25	2	3	244	28.0717	5.96045
Q7Z6I6	Rho GTPase-activating protein 30 OS=Homo sapiens GN=ARHGAP30 PE=1 SV=3 - [RHG30_HUMAN]	823398	6.08401	4.18	4	4	1101	118.509	4.80518
A0A024R4D5	Glypican 1, isoform CRA_c OS=Homo sapiens GN=GPC1 PE=3 SV=1 - [A0A024R4D5_HUMAN]	817417	4.18048	9.05	3	3	486	53.9003	7.12256
Q3B7X1	TMX3 protein (Fragment) OS=Homo sapiens GN=TMX3 PE=2 SV=1 - [Q3B7X1_HUMAN]	814661	3.68944	8.04	4	4	423	48.5276	5.69385
F8VRJ2	Nucleosome assembly protein 1-like 1 (Fragment) OS=Homo sapiens GN=NAP1L1 PE=1 SV=1 - [F8VRJ2_HUMAN]	804310	6.67047	23.68	2	2	114	13.4918	4.64014
B7Z920	cDNA FLJ61714, highly similar to Tripeptidyl-peptidase 2 (EC 3.4.14.10) (Fragment) OS=Homo sapiens PE=2 SV=1 - [B7Z920_HUMAN]	800577	20.5878	7.76	6	8	1069	117.891	6.39209
E9PLA9	Caprin-1 (Fragment) OS=Homo sapiens GN=CAPRIN1 PE=1 SV=1 - [E9PLA9_HUMAN]	799860	11.3813	12.37	2	4	186	20.2234	7.40088
Q92973	Transportin-1 OS=Homo sapiens GN=TNPO1 PE=1 SV=2 - [TNPO1_HUMAN]	787751	4.27337	4.34	4	4	898	102.289	4.98291
O60711	Leupaxin OS=Homo sapiens GN=LPXN PE=1 SV=1 - [LPXN_HUMAN]	787486	5.75083	8.55	2	2	386	43.3035	6.01123
H7BYW5	cAMP-dependent protein kinase type I-beta regulatory subunit (Fragment) OS=Homo sapiens GN=PRKAR1B PE=1 SV=1 - [H7BYW5_HUMAN]	777513	0	10.33	2	2	242	27.0311	8.39697
B4DY09	Interleukin enhancer-binding factor 2 OS=Homo sapiens GN=ILF2 PE=1 SV=1 - [B4DY09_HUMAN]	773448	10.714	11.93	3	4	352	38.8862	4.94482
A8K9U6	cDNA FLJ76121, highly similar to Homo sapiens zinc finger CCCH-type, antiviral 1 (ZC3HAV1), transcript variant 1, mRNA OS=Homo sapiens PE=2 SV=1 - [A8K9U6_HUMAN]	771165	22.4391	8.87	6	8	902	101.392	8.35303
O60884	DnaJ homolog subfamily A member 2 OS=Homo sapiens GN=DNAJA2 PE=1 SV=1 - [DNJA2_HUMAN]	770612	2.68929	4.13	2	2	412	45.7166	6.48096
Q8TB01	Similar to cytoskeleton-associated protein 4 (Fragment) OS=Homo sapiens PE=2 SV=1 - [Q8TB01_HUMAN]	767406	12.4719	11.96	5	7	560	62.023	5.68115
M0QX47	Glia maturation factor gamma OS=Homo sapiens GN=GMFG PE=1 SV=1 - [M0QX47_HUMAN]	765033	9.63792	31.51	2	4	73	8.78246	4.79248
A0A024R5B2	MAP/microtubule affinity-regulating kinase 2, isoform CRA_c OS=Homo sapiens GN=MARK2 PE=4 SV=1 - [A0A024R5B2_HUMAN]	761187	9.76483	11	5	6	691	77.5828	9.5835
P48444	Coatomer subunit delta OS=Homo sapiens GN=ARCN1 PE=1 SV=1 - [COPD_HUMAN]	756554	17.6138	10.37	5	7	511	57.1741	6.21436
Q8N8A2	Serine/threonine-protein phosphatase 6 regulatory ankyrin repeat subunit B OS=Homo sapiens GN=ANKRD44 PE=1 SV=3 - [ANR44_HUMAN]	751306	11.9143	6.55	5	7	993	107.535	6.30322
C9J9P4	Phospholipid scramblase 1 (Fragment) OS=Homo sapiens GN=PLSCR1 PE=1 SV=1 - [C9J9P4_HUMAN]	751027	0	12.5	3	3	248	27.063	5.05908
E9PNW8	Fatty acyl-CoA reductase 1 (Fragment) OS=Homo sapiens GN=FAR1 PE=1 SV=1 - [E9PNW8_HUMAN]	745617	17.5574	7.46	2	5	335	37.4577	6.91748
A0PJ51	STK4 protein (Fragment) OS=Homo sapiens GN=STK4 PE=2 SV=1 - [A0PJ51_HUMAN]	740585	6.40068	11.85	4	5	405	45.895	5.09717
G3V126	ATPase, H+ transporting, lysosomal 50/57kDa, V1 subunit H, isoform CRA_c OS=Homo sapiens GN=ATP6V1H PE=1 SV=1 - [G3V126_HUMAN]	738852	5.18853	4.74	2	3	443	51.5368	6.22705
P62333	26S protease regulatory subunit 10B OS=Homo sapiens GN=PSMC6 PE=1 SV=1 - [PRS10_HUMAN]	738404	24.4246	16.97	6	10	389	44.1451	7.48877
B4DHN0	Mitogen-activated protein kinase OS=Homo sapiens PE=2 SV=1 - [B4DHN0_HUMAN]	735564	3.51672	5.17	2	2	348	40.3948	7.15186
B4DFP1	cDNA FLJ51818, highly similar to Phosphoglucomutase-1 (EC 5.4.2.2) OS=Homo sapiens PE=2 SV=1 - [B4DFP1_HUMAN]	733444	6.81882	4.46	2	3	538	58.702	6.04932
Q14697	Neutral alpha-glucosidase AB OS=Homo sapiens GN=GANAB PE=1 SV=3 - [GANAB_HUMAN]	731135	4.50126	2.97	3	3	944	106.807	6.13818
Q14008	Cytoskeleton-associated protein 5 OS=Homo sapiens GN=CKAP5 PE=1 SV=3 - [CKAP5_HUMAN]	723479	16.4041	4.97	8	9	2032	225.352	7.79639
Q9UPN7	Serine/threonine-protein phosphatase 6 regulatory subunit 1 OS=Homo sapiens GN=PPP6R1 PE=1 SV=5 - [PP6R1_HUMAN]	720288	9.12707	3.29	3	4	881	96.6637	4.55127
A0A087WTP3	Far upstream element-binding protein 2 OS=Homo sapiens GN=KHSRP PE=1 SV=1 - [A0A087WTP3_HUMAN]	716004	8.42128	5.06	3	3	711	72.9823	7.7085
Q3SYB5	SERPINB12 protein OS=Homo sapiens GN=SERPINB12 PE=2 SV=1 - [Q3SYB5_HUMAN]	711312	5.84006	18.03	3	4	183	20.9026	5.87158
P07195	L-lactate dehydrogenase B chain OS=Homo sapiens GN=LDHB PE=1 SV=2 - [LDHB_HUMAN]	709275	8.63185	7.49	2	3	334	36.6151	6.04932
Q5T0D2	UMP-CMP kinase OS=Homo sapiens GN=CMPK1 PE=1 SV=1 - [Q5T0D2_HUMAN]	708512	2.12741	12.43	2	2	169	18.9668	8.88037
C9JF66	T-cell receptor-associated transmembrane adapter 1 OS=Homo sapiens GN=TRAT1 PE=1 SV=1 - [C9JF66_HUMAN]	701506	7.68723	20.13	2	3	149	17.1001	5.16064
F5GY37	Prohibitin-2 OS=Homo sapiens GN=PHB2 PE=1 SV=1 - [F5GY37_HUMAN]	699936	10.2362	14.23	3	4	267	29.705	9.87646
P39748	Flap endonuclease 1 OS=Homo sapiens GN=FEN1 PE=1 SV=1 - [FEN1_HUMAN]	699413	2.10124	5.79	2	2	380	42.5661	8.6167
F2Z2I8	Stomatin-like protein 2, mitochondrial OS=Homo sapiens GN=STOML2 PE=1 SV=1 - [F2Z2I8_HUMAN]	693856	5.76306	30.69	3	3	101	10.6386	9.18799
A0A024RBS1	GCN1 general control of amino-acid synthesis 1-like 1 (Yeast), isoform CRA_b OS=Homo sapiens GN=GCN1L1 PE=4 SV=1 - [A0A024RBS1_HUMAN]	693502	24.5403	3.29	7	11	2432	266.706	6.91748
P36507	Dual specificity mitogen-activated protein kinase kinase 2 OS=Homo sapiens GN=MAP2K2 PE=1 SV=1 - [MP2K2_HUMAN]	689788	10.1734	13.75	5	6	400	44.3961	6.55127
E9PFN5	Glutathione S-transferase kappa 1 OS=Homo sapiens GN=GSTK1 PE=1 SV=1 - [E9PFN5_HUMAN]	687825	8.32726	22.11	3	3	190	21.6933	8.73389
Q86SV6	K-glypican OS=Homo sapiens GN=GPC4 PE=3 SV=1 - [Q86SV6_HUMAN]	685574	5.96598	8.51	3	3	552	62.0755	6.68311
P45974	Ubiquitin carboxyl-terminal hydrolase 5 OS=Homo sapiens GN=USP5 PE=1 SV=2 - [UBP5_HUMAN]	685287	14.9828	7.58	6	7	858	95.7253	5.03369
Q9UME6	Interleukin-16 OS=Homo sapiens PE=2 SV=1 - [Q9UME6_HUMAN]	683519	17.0651	10.3	5	8	631	66.7048	6.07471
A0A024R7L5	UPF1 regulator of nonsense transcripts homolog (Yeast), isoform CRA_b OS=Homo sapiens GN=UPF1 PE=4 SV=1 - [A0A024R7L5_HUMAN]	677296	14.043	6.26	6	7	1118	122.958	6.68311
B0YJ74	Proteasome subunit alpha type OS=Homo sapiens GN=PSMA8 PE=3 SV=1 - [B0YJ74_HUMAN]	672613	6.77401	11.79	2	3	212	23.7885	9.11475
P04233	HLA class II histocompatibility antigen gamma chain OS=Homo sapiens GN=CD74 PE=1 SV=3 - [HG2A_HUMAN]	671733	3.70549	9.12	2	2	296	33.4937	8.44092
E7ETB7	Caspase-8 (Fragment) OS=Homo sapiens GN=CASP8 PE=1 SV=1 - [E7ETB7_HUMAN]	670426	4.39736	7.58	2	2	198	23.4501	4.98291
B4DSN3	cDNA FLJ60345, highly similar to Protein transport protein Sec24C OS=Homo sapiens PE=2 SV=1 - [B4DSN3_HUMAN]	664141	11.9785	4.92	4	5	975	106.492	6.96143
O96019	Actin-like protein 6A OS=Homo sapiens GN=ACTL6A PE=1 SV=1 - [ACL6A_HUMAN]	662768	4.30493	5.59	2	2	429	47.4303	5.60498
C9JZ20	Prohibitin (Fragment) OS=Homo sapiens GN=PHB PE=1 SV=1 - [C9JZ20_HUMAN]	662753	7.00254	21.39	4	4	201	22.2569	5.96045
Q12792	Twinfilin-1 OS=Homo sapiens GN=TWF1 PE=1 SV=3 - [TWF1_HUMAN]	660362	7.57803	8	3	4	350	40.2577	6.96143
O00186	Syntaxin-binding protein 3 OS=Homo sapiens GN=STXBP3 PE=1 SV=2 - [STXB3_HUMAN]	660288	4.26406	4.56	3	3	592	67.7208	7.79639
Q9NX63	MICOS complex subunit MIC19 OS=Homo sapiens GN=CHCHD3 PE=1 SV=1 - [MIC19_HUMAN]	650937	3.98582	12.33	2	2	227	26.1362	8.27979
B4DN57	Calponin OS=Homo sapiens PE=2 SV=1 - [B4DN57_HUMAN]	648091	13.5375	23.26	5	5	288	31.3501	7.91357
H3BSW0	Leucine-rich repeat-containing protein 57 (Fragment) OS=Homo sapiens GN=LRRC57 PE=1 SV=1 - [H3BSW0_HUMAN]	645107	2.90594	16.89	2	2	148	16.3138	9.17334
A0A087WX29	TAR DNA-binding protein 43 (Fragment) OS=Homo sapiens GN=TARDBP PE=1 SV=1 - [A0A087WX29_HUMAN]	641867	15.0852	16.05	3	5	243	26.7264	7.76709
A0A0C4DGH5	Cullin-associated NEDD8-dissociated protein 1 (Fragment) OS=Homo sapiens GN=CAND1 PE=1 SV=1 - [A0A0C4DGH5_HUMAN]	638244	13.9984	7.53	5	6	770	85.355	5.50342
J3QT28	Mitotic checkpoint protein BUB3 (Fragment) OS=Homo sapiens GN=BUB3 PE=1 SV=1 - [J3QT28_HUMAN]	638016	10.1108	20.14	5	5	278	31.6837	8.1626
B4E1X7	cDNA FLJ55292, highly similar to Homo sapiens nuclear domain 10 protein (NDP52), mRNA OS=Homo sapiens PE=2 SV=1 - [B4E1X7_HUMAN]	628567	10.511	6.61	2	4	348	40.5437	4.76709
B4DLN6	cDNA FLJ59033, highly similar to Protein disulfide-isomerase (EC 5.3.4.1) OS=Homo sapiens PE=2 SV=1 - [B4DLN6_HUMAN]	627988	8.87946	9.76	4	4	451	51.1556	4.93213
O75396	Vesicle-trafficking protein SEC22b OS=Homo sapiens GN=SEC22B PE=1 SV=4 - [SC22B_HUMAN]	624891	5.93072	11.16	2	2	215	24.5775	6.91748
F8W9W2	G protein-coupled receptor kinase 6 OS=Homo sapiens GN=GRK6 PE=1 SV=1 - [F8W9W2_HUMAN]	624252	16.3445	11.62	5	8	542	62.1527	8.104
Q9H3U1	Protein unc-45 homolog A OS=Homo sapiens GN=UNC45A PE=1 SV=1 - [UN45A_HUMAN]	621057	4.39056	2.65	2	2	944	103.011	6.07471
F2Z3D5	Interferon regulatory factor 4 OS=Homo sapiens GN=IRF4 PE=1 SV=1 - [F2Z3D5_HUMAN]	620767	4.38753	7.8	3	3	410	46.7871	7.10791
B4DH19	cDNA FLJ54615, highly similar to Vesicle-fusing ATPase (EC 3.6.4.6) OS=Homo sapiens PE=2 SV=1 - [B4DH19_HUMAN]	619996	8.58192	5.08	3	4	650	72.2129	6.37939
K7EMW4	Nicalin OS=Homo sapiens GN=NCLN PE=1 SV=1 - [K7EMW4_HUMAN]	619226	9.98529	4.91	2	4	489	54.8394	7.48877
E5RHW4	Erlin-2 (Fragment) OS=Homo sapiens GN=ERLIN2 PE=1 SV=1 - [E5RHW4_HUMAN]	618656	5.63362	7.1	2	2	338	37.7014	5.61768
K7EJE8	Lon protease homolog OS=Homo sapiens GN=LONP1 PE=1 SV=1 - [K7EJE8_HUMAN]	618229	5.71639	4.34	3	3	829	93.238	6.49365
B4DYY5	cDNA FLJ55671, highly similar to Ubiquitin-associated protein 2-like OS=Homo sapiens PE=2 SV=1 - [B4DYY5_HUMAN]	616890	11.829	3.25	3	4	1078	113.491	6.68311
Q53TG4	Putative uncharacterized protein NCK2 (Fragment) OS=Homo sapiens GN=NCK2 PE=4 SV=1 - [Q53TG4_HUMAN]	615307	3.04956	8.22	2	2	304	33.9428	6.3667
H0YJS4	Eukaryotic translation initiation factor 2 subunit 1 (Fragment) OS=Homo sapiens GN=EIF2S1 PE=1 SV=1 - [H0YJS4_HUMAN]	609681	2.60527	8.73	2	2	252	28.9572	8.48486
A7E2Y5	DnaJ (Hsp40) homolog, subfamily C, member 13 OS=Homo sapiens GN=DNAJC13 PE=2 SV=1 - [A7E2Y5_HUMAN]	608668	39.602	4.95	9	14	2243	254.291	6.75635
Q12915	Ibd1 protein (Fragment) OS=Homo sapiens GN=Ibd1 PE=2 SV=1 - [Q12915_HUMAN]	607751	10.0642	14.22	2	4	204	22.0814	8.45557
K7EM24	V-type proton ATPase subunit a (Fragment) OS=Homo sapiens GN=ATP6V0A1 PE=1 SV=1 - [K7EM24_HUMAN]	605650	4.21281	15.38	2	2	130	15.3697	4.77979
J3QRI9	Developmentally-regulated GTP-binding protein 2 OS=Homo sapiens GN=DRG2 PE=1 SV=1 - [J3QRI9_HUMAN]	604888	2.97023	10.47	2	2	172	18.0575	8.39697
E9PN86	Eukaryotic translation initiation factor 3 subunit M (Fragment) OS=Homo sapiens GN=EIF3M PE=1 SV=1 - [E9PN86_HUMAN]	604462	3.90944	32.35	3	5	102	11.7252	7.86963
A5PLK7	RCC2 protein (Fragment) OS=Homo sapiens GN=RCC2 PE=2 SV=1 - [A5PLK7_HUMAN]	598827	5.83228	7.22	3	3	457	49.6471	8.68994
A0A024R4E5	High density lipoprotein binding protein (Vigilin), isoform CRA_a OS=Homo sapiens GN=HDLBP PE=1 SV=1 - [A0A024R4E5_HUMAN]	594852	5.79535	1.81	2	3	1268	141.352	6.87354
Q53FH6	Mitogen-activated protein kinase kinase 1 interacting protein 1 variant (Fragment) OS=Homo sapiens PE=2 SV=1 - [Q53FH6_HUMAN]	592557	1.82251	20.97	2	2	124	13.5542	7.34229
Q96AZ6	Interferon-stimulated gene 20 kDa protein OS=Homo sapiens GN=ISG20 PE=1 SV=2 - [ISG20_HUMAN]	591617	9.82778	23.76	3	6	181	20.3506	8.92432
A0A024R3M0	Signal recognition particle receptor ('docking protein'), isoform CRA_a OS=Homo sapiens GN=SRPR PE=4 SV=1 - [A0A024R3M0_HUMAN]	588381	9.54041	9.42	3	5	414	44.4178	8.19189
A8K590	cDNA FLJ77456, highly similar to Homo sapiens interleukin enhancer binding factor 3, 90kDa (ILF3), transcript variant 2, mRNA OS=Homo sapiens PE=2 SV=1 - [A8K590_HUMAN]	587427	4.84418	4.42	2	2	702	76.0027	7.75244
Q59E88	DnaJ (Hsp40) homolog, subfamily A, member 3 variant (Fragment) OS=Homo sapiens PE=2 SV=1 - [Q59E88_HUMAN]	586257	3.61612	5.02	2	2	478	52.2534	9.26123
D6R9P3	Heterogeneous nuclear ribonucleoprotein A/B OS=Homo sapiens GN=HNRNPAB PE=1 SV=1 - [D6R9P3_HUMAN]	584274	7.26872	11.43	3	3	280	30.284	7.91357
Q3ZCQ8	Mitochondrial import inner membrane translocase subunit TIM50 OS=Homo sapiens GN=TIMM50 PE=1 SV=2 - [TIM50_HUMAN]	583740	16.9495	12.46	3	5	353	39.6215	8.36768
Q9H8D5	cDNA FLJ13732 fis, clone PLACE3000145, moderately similar to TENSIN OS=Homo sapiens PE=2 SV=1 - [Q9H8D5_HUMAN]	580809	5.14491	7.66	2	3	261	28.5108	8.67529
B4E1E9	cDNA FLJ61034, highly similar to Mitochondrial dicarboxylate carrier OS=Homo sapiens PE=2 SV=1 - [B4E1E9_HUMAN]	576615	5.45386	14.34	3	3	244	26.5239	9.68604
B4DJ98	cDNA FLJ53558, highly similar to Protein disulfide-isomerase A3 (EC 5.3.4.1) OS=Homo sapiens PE=2 SV=1 - [B4DJ98_HUMAN]	575231	2.15326	5.21	2	3	461	51.4178	5.92236
A0A0S2Z3I6	Adrenergic beta receptor kinase 1 isoform 2 (Fragment) OS=Homo sapiens GN=ADRBK1 PE=2 SV=1 - [A0A0S2Z3I6_HUMAN]	574165	4.38953	3.73	2	3	671	77.3883	7.66455
Q9UF24	Putative uncharacterized protein DKFZp586K0821 (Fragment) OS=Homo sapiens GN=DKFZp586K0821 PE=2 SV=1 - [Q9UF24_HUMAN]	574081	6.90948	12.63	2	3	190	22.2043	5.47803
P55036	26S proteasome non-ATPase regulatory subunit 4 OS=Homo sapiens GN=PSMD4 PE=1 SV=1 - [PSMD4_HUMAN]	571783	2.37881	12.73	3	3	377	40.7112	4.79248
E7EX90	Dynactin subunit 1 OS=Homo sapiens GN=DCTN1 PE=1 SV=1 - [E7EX90_HUMAN]	571525	8.0219	1.91	2	3	1256	139.008	5.66846
B4E396	cDNA FLJ59612, highly similar to Lactadherin OS=Homo sapiens PE=2 SV=1 - [B4E396_HUMAN]	570533	4.24353	8.45	3	3	343	38.3804	8.79248
Q9BYI3	Hyccin OS=Homo sapiens GN=FAM126A PE=1 SV=2 - [HYCCI_HUMAN]	569894	11.4519	6.14	3	6	521	57.589	8.1626
B3KXX5	Structural maintenance of chromosomes protein OS=Homo sapiens PE=2 SV=1 - [B3KXX5_HUMAN]	569103	9.42379	4.75	6	6	1263	144.366	7.04932
B4DUX0	cDNA FLJ60167, highly similar to Cytosolic acyl coenzyme A thioester hydrolase(EC 3.1.2.2) OS=Homo sapiens PE=2 SV=1 - [B4DUX0_HUMAN]	564512	3.34088	14.34	3	4	265	29.6261	7.85498
A0A087WWS7	Syntaxin-binding protein 2 OS=Homo sapiens GN=STXBP2 PE=1 SV=1 - [A0A087WWS7_HUMAN]	563448	18.7657	8.98	3	5	579	64.6643	6.84424
Q04656	Copper-transporting ATPase 1 OS=Homo sapiens GN=ATP7A PE=1 SV=3 - [ATP7A_HUMAN]	560544	4.34266	1.6	2	2	1500	163.27	6.23975
P48426	Phosphatidylinositol 5-phosphate 4-kinase type-2 alpha OS=Homo sapiens GN=PIP4K2A PE=1 SV=2 - [PI42A_HUMAN]	556267	5.80336	5.67	2	3	406	46.1955	6.99072
Q9Y5P6	Mannose-1-phosphate guanyltransferase beta OS=Homo sapiens GN=GMPPB PE=1 SV=2 - [GMPPB_HUMAN]	548730	5.062	6.39	2	2	360	39.8086	6.60986
B4DEC6	cDNA FLJ61214, highly similar to Acid sphingomyelinase-like phosphodiesterase 3b (EC 3.1.4.-) OS=Homo sapiens PE=2 SV=1 - [B4DEC6_HUMAN]	546595	6.79397	10.44	2	3	249	27.8116	6.25244
Q63HP7	Putative uncharacterized protein DKFZp686P1551 OS=Homo sapiens GN=DKFZp686P1551 PE=2 SV=1 - [Q63HP7_HUMAN]	546362	4.85049	5.24	2	2	573	65.6219	6.55127
B4DEP8	cDNA FLJ56960, highly similar to Homo sapiens phosphatidylinositol 4-kinase type II (PI4KII), mRNA OS=Homo sapiens PE=2 SV=1 - [B4DEP8_HUMAN]	546076	2.00535	3.79	2	2	449	51.1024	8.68994
Q9UMS4	Pre-mRNA-processing factor 19 OS=Homo sapiens GN=PRPF19 PE=1 SV=1 - [PRP19_HUMAN]	540445	4.20253	4.96	2	2	504	55.1463	6.60986
B4E1R7	cDNA FLJ58224, highly similar to Calpain-2 catalytic subunit (EC 3.4.22.53) OS=Homo sapiens PE=2 SV=1 - [B4E1R7_HUMAN]	536184	1.96474	5.74	3	3	523	60.4691	5.07178
B4DQ92	cDNA FLJ59379, highly similar to Hematopoietic lineage cell-specific protein OS=Homo sapiens PE=2 SV=1 - [B4DQ92_HUMAN]	535100	4.44696	7.13	2	2	449	49.5859	4.75439
Q59F49	Minichromosome maintenance deficient protein 5 variant (Fragment) OS=Homo sapiens PE=2 SV=1 - [Q59F49_HUMAN]	533628	5.30027	6.7	2	2	418	45.7745	7.1958
A7E2D8	Calcium-transporting ATPase OS=Homo sapiens GN=ATP2B4 PE=2 SV=1 - [A7E2D8_HUMAN]	532109	15.8999	4.98	4	6	1164	128.749	7.38623
B4DMB5	CTP synthase OS=Homo sapiens PE=2 SV=1 - [B4DMB5_HUMAN]	531937	3.61497	4.63	3	3	497	55.9146	6.87354
K7EML9	Thioredoxin-like protein 1 (Fragment) OS=Homo sapiens GN=TXNL1 PE=1 SV=1 - [K7EML9_HUMAN]	528760	9.05979	23.19	2	3	138	15.5235	6.50732
H9KV28	Protein diaphanous homolog 1 OS=Homo sapiens GN=DIAPH1 PE=1 SV=2 - [H9KV28_HUMAN]	522486	3.74412	4.23	5	5	1228	136.765	5.23682
M0R0Y2	Alpha-soluble NSF attachment protein OS=Homo sapiens GN=NAPA PE=1 SV=1 - [M0R0Y2_HUMAN]	518136	16.1045	19.53	4	6	256	29.1443	5.16064
Q9Y2D5	A-kinase anchor protein 2 OS=Homo sapiens GN=AKAP2 PE=1 SV=3 - [AKAP2_HUMAN]	517954	6.92041	4.42	3	3	859	94.6028	5.10986
H0YEL5	Peptidyl-prolyl cis-trans isomerase (Fragment) OS=Homo sapiens GN=PPIH PE=1 SV=1 - [H0YEL5_HUMAN]	517498	6.04602	23.96	2	2	96	10.2741	8.19189
I3L3Q7	Complement component 1 Q subcomponent-binding protein, mitochondrial (Fragment) OS=Homo sapiens GN=C1QBP PE=1 SV=1 - [I3L3Q7_HUMAN]	513319	6.69984	18.64	2	2	177	19.9936	4.22119
B7Z7N6	cDNA FLJ51565, highly similar to Pyruvate dehydrogenase (lipoamide) kinase isozyme 1 (EC 2.7.11.2) OS=Homo sapiens PE=2 SV=1 - [B7Z7N6_HUMAN]	512232	6.91765	7.22	2	3	360	41.2771	8.19189
P43034	Platelet-activating factor acetylhydrolase IB subunit alpha OS=Homo sapiens GN=PAFAH1B1 PE=1 SV=2 - [LIS1_HUMAN]	510746	4.67264	7.8	2	2	410	46.6082	7.37158
E5RIY0	Type 2 phosphatidylinositol 4,5-bisphosphate 4-phosphatase OS=Homo sapiens GN=TMEM55A PE=1 SV=1 - [E5RIY0_HUMAN]	508777	3.42459	22.29	2	2	166	17.734	8.104
Q05D78	MRE11A protein (Fragment) OS=Homo sapiens GN=MRE11A PE=2 SV=1 - [Q05D78_HUMAN]	507777	8.11796	6.58	3	3	517	59.6868	6.91748
E9PKD5	26S protease regulatory subunit 6A (Fragment) OS=Homo sapiens GN=PSMC3 PE=1 SV=2 - [E9PKD5_HUMAN]	507132	9.71335	13.18	3	4	311	34.5923	5.33838
B4E0S6	cDNA FLJ55635, highly similar to pre-mRNA-splicing factorATP-dependent RNA helicase DHX15 (EC 3.6.1.-) OS=Homo sapiens PE=2 SV=1 - [B4E0S6_HUMAN]	506034	12.0813	6.12	5	6	784	89.4906	7.45947
C9JJT5	Protein ATP5J2-PTCD1 OS=Homo sapiens GN=ATP5J2-PTCD1 PE=4 SV=2 - [C9JJT5_HUMAN]	505529	9.23107	44.44	2	4	54	5.91113	9.31982
O94887	FERM, RhoGEF and pleckstrin domain-containing protein 2 OS=Homo sapiens GN=FARP2 PE=1 SV=3 - [FARP2_HUMAN]	501226	2.06623	1.52	2	2	1054	119.813	8.79248
A0A087WUI8	Mannose-1-phosphate guanyltransferase alpha OS=Homo sapiens GN=GMPPA PE=1 SV=1 - [A0A087WUI8_HUMAN]	499239	1.67151	4.76	2	2	399	43.6414	7.1665
D3DRH1	Dedicator of cytokinesis 8, isoform CRA_a OS=Homo sapiens GN=DOCK8 PE=4 SV=1 - [D3DRH1_HUMAN]	496240	8.08677	3.25	6	6	2031	230.677	6.82959
H7C0W3	Prolactin regulatory element-binding protein (Fragment) OS=Homo sapiens GN=PREB PE=1 SV=1 - [H7C0W3_HUMAN]	494292	6.18827	14.2	2	3	176	19.0565	7.12256
H7C3M7	FERM, RhoGEF and pleckstrin domain-containing protein 2 (Fragment) OS=Homo sapiens GN=FARP2 PE=1 SV=2 - [H7C3M7_HUMAN]	487731	4.78444	4.36	2	2	482	51.5615	4.90674
Q15438	Cytohesin-1 OS=Homo sapiens GN=CYTH1 PE=1 SV=1 - [CYH1_HUMAN]	484772	2.17185	8.04	3	3	398	46.3834	5.5415
B4DZB4	cDNA FLJ51707, highly similar to Heat-shock protein 105 kDa OS=Homo sapiens PE=2 SV=1 - [B4DZB4_HUMAN]	481842	13.89	8.61	4	5	639	71.1613	8.45557
Q13283	Ras GTPase-activating protein-binding protein 1 OS=Homo sapiens GN=G3BP1 PE=1 SV=1 - [G3BP1_HUMAN]	481500	2.15521	4.29	2	2	466	52.1321	5.51611
Q75MT5	Putative uncharacterized protein RFC2 OS=Homo sapiens GN=RFC2 PE=2 SV=1 - [Q75MT5_HUMAN]	481127	5.04537	6.88	2	2	320	35.2209	5.5415
M0R080	DnaJ homolog subfamily B member 1 (Fragment) OS=Homo sapiens GN=DNAJB1 PE=1 SV=1 - [M0R080_HUMAN]	472733	19.7182	20.77	3	7	183	20.4843	8.55811
Q9Y3F4	Serine-threonine kinase receptor-associated protein OS=Homo sapiens GN=STRAP PE=1 SV=1 - [STRAP_HUMAN]	468401	14.5497	20.86	5	7	350	38.414	5.12256
E5KND7	Mitochondrial elongation factor G OS=Homo sapiens PE=3 SV=1 - [E5KND7_HUMAN]	468158	4.56484	3.99	3	3	751	83.4325	7.00537
Q8N3D4	EH domain-binding protein 1-like protein 1 OS=Homo sapiens GN=EHBP1L1 PE=1 SV=2 - [EH1L1_HUMAN]	466968	7.05622	1.77	2	2	1523	161.756	4.83057
Q6F5E8	F-actin-uncapping protein RLTPR OS=Homo sapiens GN=RLTPR PE=1 SV=2 - [CARL2_HUMAN]	461918	6.50091	2.58	3	3	1435	154.593	6.75635
Q8WUB5	TM9SF3 protein (Fragment) OS=Homo sapiens GN=TM9SF3 PE=2 SV=2 - [Q8WUB5_HUMAN]	459455	4.22582	4.03	2	2	521	60.0671	7.32764
Q96CU9	FAD-dependent oxidoreductase domain-containing protein 1 OS=Homo sapiens GN=FOXRED1 PE=1 SV=2 - [FXRD1_HUMAN]	458562	4.02132	4.94	2	2	486	53.7777	7.78174
A0A0C4DGN4	Uncharacterized protein OS=Homo sapiens GN=ZG16B PE=1 SV=1 - [A0A0C4DGN4_HUMAN]	452056	4.41205	15.17	2	2	178	19.588	5.94775
C9JXC1	Ribonucleoside-diphosphate reductase subunit M2 (Fragment) OS=Homo sapiens GN=RRM2 PE=1 SV=1 - [C9JXC1_HUMAN]	452038	5.63644	8.3	2	2	289	33.7671	5.45264
Q9P0J0	NADH dehydrogenase [ubiquinone] 1 alpha subcomplex subunit 13 OS=Homo sapiens GN=NDUFA13 PE=1 SV=3 - [NDUAD_HUMAN]	444419	7.16222	15.97	2	4	144	16.6876	8.42627
O43566	Regulator of G-protein signaling 14 OS=Homo sapiens GN=RGS14 PE=1 SV=4 - [RGS14_HUMAN]	439948	6.01599	4.95	2	2	566	61.409	8.19189
B7Z570	cDNA FLJ53078, highly similar to Splicing factor, arginine/serine-rich 1 OS=Homo sapiens PE=2 SV=1 - [B7Z570_HUMAN]	435164	5.15055	15.38	2	3	143	16.2101	11.0923
Q9Y3Z3	Deoxynucleoside triphosphate triphosphohydrolase SAMHD1 OS=Homo sapiens GN=SAMHD1 PE=1 SV=2 - [SAMH1_HUMAN]	433708	1.83104	4.47	3	3	626	72.1548	7.13721
B4DW08	cDNA FLJ50886, highly similar to Aconitate hydratase, mitochondrial(EC 4.2.1.3) OS=Homo sapiens PE=2 SV=1 - [B4DW08_HUMAN]	429907	3.74456	4.68	2	2	491	54.425	7.62061
B5MCX3	Septin-2 OS=Homo sapiens GN=SEPT2 PE=1 SV=1 - [B5MCX3_HUMAN]	429288	9.28226	10.28	2	3	321	36.9169	6.17627
B8ZZB2	Type I inositol 3,4-bisphosphate 4-phosphatase OS=Homo sapiens GN=INPP4A PE=1 SV=1 - [B8ZZB2_HUMAN]	427724	6.38705	7.19	2	4	306	34.1283	8.1333
Q9BSD7	Cancer-related nucleoside-triphosphatase OS=Homo sapiens GN=NTPCR PE=1 SV=1 - [NTPCR_HUMAN]	427493	10.9563	23.68	3	4	190	20.7001	9.53955
A8K7D9	Importin subunit alpha OS=Homo sapiens PE=2 SV=1 - [A8K7D9_HUMAN]	427284	12.2354	6.24	2	3	529	57.7979	5.40186
Q9NT62	Ubiquitin-like-conjugating enzyme ATG3 OS=Homo sapiens GN=ATG3 PE=1 SV=1 - [ATG3_HUMAN]	426829	9.54762	7.32	2	4	314	35.8415	4.7417
B4DUQ9	cDNA FLJ50873, highly similar to DNA replication licensing factor MCM3 OS=Homo sapiens PE=2 SV=1 - [B4DUQ9_HUMAN]	420856	17.1195	6.69	4	6	762	85.5853	6.15088
B2RE34	cDNA, FLJ96901, highly similar to Homo sapiens Rac GTPase activating protein 1 (RACGAP1), mRNA OS=Homo sapiens PE=2 SV=1 - [B2RE34_HUMAN]	420341	6.44904	2.85	2	3	632	70.9238	8.95361
A0A0A0MS99	Multidrug resistance-associated protein 1 OS=Homo sapiens GN=ABCC1 PE=1 SV=1 - [A0A0A0MS99_HUMAN]	419713	4.62037	1.65	2	2	1215	134.901	6.45557
D3DWB6	Ubiquitin specific peptidase 9, X-linked, isoform CRA_b OS=Homo sapiens GN=USP9X PE=4 SV=1 - [D3DWB6_HUMAN]	416488	5.83782	1.68	3	3	2379	271.081	5.97314
Q5T4S7	E3 ubiquitin-protein ligase UBR4 OS=Homo sapiens GN=UBR4 PE=1 SV=1 - [UBR4_HUMAN]	416295	4.22592	0.93	3	3	5183	573.476	6.03662
Q68DT8	Putative uncharacterized protein DKFZp686C2268 OS=Homo sapiens GN=DKFZp686C2268 PE=2 SV=1 - [Q68DT8_HUMAN]	415485	2.55071	2.43	2	2	1440	162.026	5.89697
H7BXK9	ATP-binding cassette sub-family B member 6, mitochondrial (Fragment) OS=Homo sapiens GN=ABCB6 PE=1 SV=1 - [H7BXK9_HUMAN]	413333	2.75061	3.48	2	2	690	77.4966	8.57275
Q96K98	cDNA FLJ14414 fis, clone HEMBA1004847, highly similar to SIGNAL RECOGNITION PARTICLE 68 KD PROTEIN OS=Homo sapiens PE=2 SV=1 - [Q96K98_HUMAN]	408827	10.4729	10.7	3	4	327	37.1934	6.11279
H7C472	Beta-galactoside alpha-2,6-sialyltransferase 1 (Fragment) OS=Homo sapiens GN=ST6GAL1 PE=1 SV=1 - [H7C472_HUMAN]	406764	6.41891	15.17	2	3	178	20.0342	9.42236
H0Y580	Translation initiation factor eIF-2B subunit gamma (Fragment) OS=Homo sapiens GN=EIF2B3 PE=1 SV=1 - [H0Y580_HUMAN]	393696	1.69751	8.11	2	2	222	24.9368	8.104
M0QXS5	Heterogeneous nuclear ribonucleoprotein L (Fragment) OS=Homo sapiens GN=HNRNPL PE=1 SV=1 - [M0QXS5_HUMAN]	393596	4.40896	4.53	2	2	530	58.4353	6.78564
Q59F96	ATP-binding cassette, sub-family F, member 1 variant (Fragment) OS=Homo sapiens PE=2 SV=1 - [Q59F96_HUMAN]	390215	3.792	3.71	2	2	593	67.3809	7.7085
Q9UBB4	Ataxin-10 OS=Homo sapiens GN=ATXN10 PE=1 SV=1 - [ATX10_HUMAN]	389244	8.71032	5.89	2	3	475	53.4548	5.24951
E9PQ63	Carbonyl reductase [NADPH] 1 OS=Homo sapiens GN=CBR1 PE=1 SV=1 - [E9PQ63_HUMAN]	387221	6.9061	13.48	2	3	178	19.0097	6.30322
K7ER90	Eukaryotic translation initiation factor 3 subunit G (Fragment) OS=Homo sapiens GN=EIF3G PE=1 SV=1 - [K7ER90_HUMAN]	385715	8.90866	11.89	2	4	227	25.4258	5.49072
Q59EI4	Copine I variant (Fragment) OS=Homo sapiens PE=2 SV=1 - [Q59EI4_HUMAN]	379629	5.50115	3.48	2	3	517	56.7243	5.80811
Q96BX8	MOB kinase activator 3A OS=Homo sapiens GN=MOB3A PE=1 SV=1 - [MOB3A_HUMAN]	377820	4.48282	9.68	2	3	217	25.4479	8.63135
B7Z2A1	cDNA FLJ56068, highly similar to DNA damage-binding protein 1 OS=Homo sapiens PE=2 SV=1 - [B7Z2A1_HUMAN]	370670	7.54982	4.95	3	3	1092	121.66	5.5415
B3KM48	cDNA FLJ10286 fis, clone HEMBB1001384, highly similar to COP9 signalosome complex subunit 4 OS=Homo sapiens PE=2 SV=1 - [B3KM48_HUMAN]	366338	3.74968	6.9	2	2	406	46.2257	5.8335
Q4G0F5	Vacuolar protein sorting-associated protein 26B OS=Homo sapiens GN=VPS26B PE=1 SV=2 - [VP26B_HUMAN]	365941	6.39602	8.63	2	3	336	39.1302	7.35693
A0A024R7P3	Cation-transporting ATPase OS=Homo sapiens GN=ATP13A1 PE=3 SV=1 - [A0A024R7P3_HUMAN]	361181	4.25537	1.93	2	2	1086	121.032	7.75244
Q4W4X9	Dopamine receptor interacting protein 2 (Fragment) OS=Homo sapiens GN=DRIP2 PE=2 SV=1 - [Q4W4X9_HUMAN]	360955	12.4473	5.3	3	6	698	80.0883	7.45947
C9JEV6	N-acetyl-D-glucosamine kinase OS=Homo sapiens GN=NAGK PE=1 SV=3 - [C9JEV6_HUMAN]	357741	8.47885	12.97	3	5	293	31.9973	6.99072
P62316	Small nuclear ribonucleoprotein Sm D2 OS=Homo sapiens GN=SNRPD2 PE=1 SV=1 - [SMD2_HUMAN]	355077	7.48579	24.58	3	4	118	13.5182	9.90576
B4DFY5	Mitogen-activated protein kinase kinase 1, isoform CRA_d OS=Homo sapiens GN=MAP2K1 PE=2 SV=1 - [B4DFY5_HUMAN]	344237	2.05672	7.01	2	2	371	41.3523	6.62451
P42566	Epidermal growth factor receptor substrate 15 OS=Homo sapiens GN=EPS15 PE=1 SV=2 - [EPS15_HUMAN]	337422	14.4896	4.13	3	5	896	98.5948	4.64014
Q9H072	Putative uncharacterized protein DKFZp586J151 OS=Homo sapiens GN=DKFZp586J151 PE=2 SV=1 - [Q9H072_HUMAN]	333055	4.63397	3.94	2	2	533	58.0592	8.6167
Q96B60	5'-nucleotidase OS=Homo sapiens GN=NT5E PE=1 SV=1 - [Q96B60_HUMAN]	329857	10.7035	12.12	2	4	264	28.823	7.84033
A0A024RDD6	Uncharacterized protein OS=Homo sapiens GN=LOC285513 PE=4 SV=1 - [A0A024RDD6_HUMAN]	327914	2.75295	4.64	2	2	776	82.3597	7.56201
E7EUI8	Glucose-6-phosphate 1-dehydrogenase (Fragment) OS=Homo sapiens GN=G6PD PE=1 SV=7 - [E7EUI8_HUMAN]	326145	3.79074	7.37	2	3	339	38.4974	6.55127
B7Z4Q5	Receptor-type tyrosine-protein phosphatase OS=Homo sapiens PE=2 SV=1 - [B7Z4Q5_HUMAN]	324516	14.4401	7.26	4	6	647	74.5086	7.57666
A8KA19	cDNA FLJ75831, highly similar to Homo sapiens exportin, tRNA (nuclear export receptor for tRNAs) (XPOT), mRNA OS=Homo sapiens PE=2 SV=1 - [A8KA19_HUMAN]	323762	7.44573	2.6	2	4	962	109.849	5.38916
A5YKK6	CCR4-NOT transcription complex subunit 1 OS=Homo sapiens GN=CNOT1 PE=1 SV=2 - [CNOT1_HUMAN]	319562	5.09928	0.93	2	2	2376	266.768	7.10791
O60763	General vesicular transport factor p115 OS=Homo sapiens GN=USO1 PE=1 SV=2 - [USO1_HUMAN]	311422	19.1714	5.2	4	7	962	107.828	4.90674
B7Z321	cDNA FLJ53330, highly similar to Exocyst complex component 4 OS=Homo sapiens PE=2 SV=1 - [B7Z321_HUMAN]	311319	8.97195	5.84	4	5	873	98.9997	6.52197
B4DPJ2	Annexin OS=Homo sapiens PE=2 SV=1 - [B4DPJ2_HUMAN]	311168	5.09297	5.6	2	2	411	45.5693	8.51416
H0Y8T4	Matrin-3 (Fragment) OS=Homo sapiens GN=MATR3 PE=1 SV=1 - [H0Y8T4_HUMAN]	308592	7.15281	7.19	2	3	334	37.7611	9.11475
B3KPN7	cDNA FLJ32002 fis, clone NT2RP7009394, highly similar to Exocyst complex component 2 OS=Homo sapiens PE=2 SV=1 - [B3KPN7_HUMAN]	305665	8.06912	3.35	2	3	924	104.058	6.82959
H0YFP3	Protoporphyrinogen oxidase (Fragment) OS=Homo sapiens GN=PPOX PE=1 SV=1 - [H0YFP3_HUMAN]	301813	4.33126	9.57	2	2	230	24.7676	6.7124
Q15084	Protein disulfide-isomerase A6 OS=Homo sapiens GN=PDIA6 PE=1 SV=1 - [PDIA6_HUMAN]	300382	14.5969	6.59	2	5	440	48.0913	5.08447
Q08945	FACT complex subunit SSRP1 OS=Homo sapiens GN=SSRP1 PE=1 SV=1 - [SSRP1_HUMAN]	299554	13.5402	4.8	3	5	709	81.0244	6.87354
B4DW82	cDNA FLJ53671, highly similar to Intercellular adhesion molecule 1 OS=Homo sapiens PE=2 SV=1 - [B4DW82_HUMAN]	298089	5.04126	14.19	3	3	310	33.6795	8.35303
Q5VYK3	Proteasome-associated protein ECM29 homolog OS=Homo sapiens GN=ECM29 PE=1 SV=2 - [ECM29_HUMAN]	296182	4.64074	1.3	2	2	1845	204.16	7.12256
Q96L92	Sorting nexin-27 OS=Homo sapiens GN=SNX27 PE=1 SV=2 - [SNX27_HUMAN]	295789	3.69615	3.51	2	3	541	61.2265	6.49365
B4DXI8	cDNA FLJ51373, highly similar to 26S proteasome non-ATPase regulatory subunit 7 OS=Homo sapiens PE=2 SV=1 - [B4DXI8_HUMAN]	289719	4.90984	13.77	3	4	247	28.28	7.62061
Q9NZB2	Constitutive coactivator of PPAR-gamma-like protein 1 OS=Homo sapiens GN=FAM120A PE=1 SV=2 - [F120A_HUMAN]	277974	5.40081	4.03	3	3	1118	121.811	8.88037
B2RE46	cDNA, FLJ96923, highly similar to Homo sapiens ribophorin II (RPN2), mRNA OS=Homo sapiens PE=2 SV=1 - [B2RE46_HUMAN]	276824	7.83411	7.77	3	4	631	69.2911	5.78271
Q8N1G4	Leucine-rich repeat-containing protein 47 OS=Homo sapiens GN=LRRC47 PE=1 SV=1 - [LRC47_HUMAN]	264351	8.05223	5.15	2	3	583	63.4337	8.27979
M0R061	Coatomer subunit epsilon OS=Homo sapiens GN=COPE PE=1 SV=1 - [M0R061_HUMAN]	258409	3.58688	15.75	2	2	146	16.4422	9.75928
O15031	Plexin-B2 OS=Homo sapiens GN=PLXNB2 PE=1 SV=3 - [PLXB2_HUMAN]	255975	3.0892	1.31	2	2	1838	204.997	6.23975
B4DED1	cDNA FLJ53505, highly similar to Chaperone-activity of bc1 complex-like, mitochondrial OS=Homo sapiens PE=2 SV=1 - [B4DED1_HUMAN]	255562	5.85373	8.28	2	2	314	35.5033	9.17334
Q96IB4	DIP2B protein (Fragment) OS=Homo sapiens GN=DIP2B PE=2 SV=2 - [Q96IB4_HUMAN]	254062	5.07686	2.56	2	2	936	101.657	7.32764
Q9ULC3	Ras-related protein Rab-23 OS=Homo sapiens GN=RAB23 PE=1 SV=1 - [RAB23_HUMAN]	251323	5.2193	10.97	2	2	237	26.6425	6.59521
B7Z3Q4	cDNA FLJ51873, highly similar to Alkyldihydroxyacetonephosphate synthase, peroxisomal (EC 2.5.1.26) OS=Homo sapiens PE=2 SV=1 - [B7Z3Q4_HUMAN]	251019	5.18872	5.28	2	2	568	63.8061	6.82959
A0A024R5L7	Phosphatidylinositol binding clathrin assembly protein, isoform CRA_c OS=Homo sapiens GN=PICALM PE=4 SV=1 - [A0A024R5L7_HUMAN]	215273	9.78131	3.61	2	4	610	66.3508	8.80713
B4DEA6	cDNA FLJ56566, highly similar to Small glutamine-rich tetratricopeptiderepeat-containing protein A OS=Homo sapiens PE=2 SV=1 - [B4DEA6_HUMAN]	205504	4.18851	8.59	2	2	291	31.4095	5.36377
B4DL39	cDNA FLJ57316, highly similar to DNA mismatch repair protein Msh2 OS=Homo sapiens PE=2 SV=1 - [B4DL39_HUMAN]	204651	5.27938	3.37	2	2	682	76.7403	5.42725
Q9UNU2	Complement protein C4B frameshift mutant (Fragment) OS=Homo sapiens GN=C4B PE=4 SV=1 - [Q9UNU2_HUMAN]	189872	4.64828	7.63	2	2	354	38.1144	8.52881
A8MU39	Serine/threonine-protein phosphatase OS=Homo sapiens GN=PPP5C PE=1 SV=1 - [A8MU39_HUMAN]	176589	5.03899	6.74	2	2	371	42.3669	6.3667
P27694	Replication protein A 70 kDa DNA-binding subunit OS=Homo sapiens GN=RPA1 PE=1 SV=2 - [RFA1_HUMAN]	173409	2.41289	3.9	2	2	616	68.0953	7.21045
Q99828	Calcium and integrin-binding protein 1 OS=Homo sapiens GN=CIB1 PE=1 SV=4 - [CIB1_HUMAN]	167671	13.87	21.99	3	5	191	21.6899	4.77979
Q9NUQ9	Protein FAM49B OS=Homo sapiens GN=FAM49B PE=1 SV=1 - [FA49B_HUMAN]	146207	7.5193	8.02	2	3	324	36.7246	6.06201
B4DGY1	cDNA FLJ61245, highly similar to Homo sapiens kinase D-interacting substance of 220 kDa (KIDINS220), mRNA OS=Homo sapiens PE=2 SV=1 - [B4DGY1_HUMAN]	132364	4.49594	2.11	2	2	994	111.505	7.59131
