# Supplementary material for: PSGL-1 decorated with sialyl Lewisa/x promotes high affinity binding of myeloma cells to P-selectin but is dispensable for E-selectin engagement
Source: Sci Rep. 2024 Jan 19;14:1756. doi: 10.1038/s41598-024-52212-2 (PMC10798956; doi:10.1038/s41598-024-52212-2)
Supplement: Supplementary file 3 — Supplementary Information 3. [file 41598_2024_52212_MOESM3_ESM.xlsx]

## Sheet: Sheet1
Accession	Description	Area	Score	Coverage	# Peptides	# PSM	# AAs	MW [kDa]	calc. pI
B4DT54	cDNA FLJ52447, highly similar to P-selectin glycoprotein ligand 1 OS=Homo sapiens PE=2 SV=1 - [B4DT54_HUMAN]	3.08496e+06	3.79265	5.98	2	2	351	36.1539	4.50049
B7Z6W6	cDNA FLJ52268, highly similar to Intercellular adhesion molecule 3 OS=Homo sapiens PE=2 SV=1 - [B7Z6W6_HUMAN]	1.52718e+06	15.0788	17.88	2	5	151	16.8274	7.06396
O75223	Gamma-glutamylcyclotransferase OS=Homo sapiens GN=GGCT PE=1 SV=1 - [GGCT_HUMAN]	857456	8.58864	18.09	3	3	188	20.9943	5.13525
P42357	Histidine ammonia-lyase OS=Homo sapiens GN=HAL PE=1 SV=1 - [HUTH_HUMAN]	835116	6.06748	4.57	3	3	657	72.6518	6.94678
B1AH77	Ras-related C3 botulinum toxin substrate 2 OS=Homo sapiens GN=RAC2 PE=1 SV=1 - [B1AH77_HUMAN]	812518	7.6039	16.22	2	3	148	16.7648	8.06006
P42677	40S ribosomal protein S27 OS=Homo sapiens GN=RPS27 PE=1 SV=3 - [RS27_HUMAN]	734687	5.78508	25	2	3	84	9.45484	9.45166
Q96N83	Podocalyxin OS=Homo sapiens PE=2 SV=1 - [Q96N83_HUMAN]	719543	8.81488	4.83	2	3	518	54.543	5.57959
F8WE65	Peptidyl-prolyl cis-trans isomerase OS=Homo sapiens GN=PPIA PE=1 SV=1 - [F8WE65_HUMAN]	590821	4.08275	15	2	2	120	13.0133	6.771
P51571	Translocon-associated protein subunit delta OS=Homo sapiens GN=SSR4 PE=1 SV=1 - [SSRD_HUMAN]	530504	8.26475	13.87	2	3	173	18.9866	6.15088
E9PL41	Hypoxia-inducible factor 1-alpha inhibitor (Fragment) OS=Homo sapiens GN=HIF1AN PE=1 SV=2 - [E9PL41_HUMAN]	522434	5.82646	13.61	2	2	191	22.7211	6.27783
H0YGG5	Alpha-2-macroglobulin-like protein 1 (Fragment) OS=Homo sapiens GN=A2ML1 PE=1 SV=1 - [H0YGG5_HUMAN]	358980	3.60008	1.59	2	2	1004	110.496	5.79541
O00299	Chloride intracellular channel protein 1 OS=Homo sapiens GN=CLIC1 PE=1 SV=4 - [CLIC1_HUMAN]	324750	5.69849	12.45	2	2	241	26.9057	5.17334
P49411	Elongation factor Tu, mitochondrial OS=Homo sapiens GN=TUFM PE=1 SV=2 - [EFTU_HUMAN]	175740	4.2836	5.53	2	2	452	49.5102	7.60596
