# Supplementary material for: PSGL-1 decorated with sialyl Lewisa/x promotes high affinity binding of myeloma cells to P-selectin but is dispensable for E-selectin engagement
Source: Sci Rep. 2024 Jan 19;14:1756. doi: 10.1038/s41598-024-52212-2 (PMC10798956; doi:10.1038/s41598-024-52212-2)
Supplement: Supplementary file 4 — Supplementary Information 4. [file 41598_2024_52212_MOESM4_ESM.xlsx]

## Sheet: Sheet1
Accession	Description	Area	Score	Coverage	# Peptides	# PSM	# AAs	MW [kDa]	calc. pI
B4DHR9	cDNA FLJ50962, highly similar to P-selectin glycoprotein ligand 1 OS=Homo sapiens PE=2 SV=1 - [B4DHR9_HUMAN]	8.85038e+08	83.5887	19.62	8	40	372	39.0455	4.50049
Q96N83	Podocalyxin OS=Homo sapiens PE=2 SV=1 - [Q96N83_HUMAN]	1.93898e+08	115.829	25.87	13	42	518	54.543	5.57959
A5YRU8	MUC1 isoform T8 OS=Homo sapiens GN=MUC1 PE=2 SV=1 - [A5YRU8_HUMAN]	1.9073e+08	106.772	39.09	7	38	243	26.4683	6.17627
Q03113	Guanine nucleotide-binding protein subunit alpha-12 OS=Homo sapiens GN=GNA12 PE=1 SV=4 - [GNA12_HUMAN]	1.29693e+08	13.0671	4.72	2	6	381	44.2514	9.83252
Q96EB3	EEF1A1 protein (Fragment) OS=Homo sapiens GN=EEF1A1 PE=1 SV=1 - [Q96EB3_HUMAN]	8.37596e+07	20.3697	30.43	3	6	161	17.0329	9.5249
P16188	HLA class I histocompatibility antigen, A-30 alpha chain OS=Homo sapiens GN=HLA-A PE=1 SV=2 - [1A30_HUMAN]	5.97084e+07	136.494	61.1	19	48	365	40.8792	6.1001
Q99714	3-hydroxyacyl-CoA dehydrogenase type-2 OS=Homo sapiens GN=HSD17B10 PE=1 SV=3 - [HCD2_HUMAN]	5.94446e+07	9.79785	18.77	3	5	261	26.9061	7.78174
P04899	Guanine nucleotide-binding protein G(i) subunit alpha-2 OS=Homo sapiens GN=GNAI2 PE=1 SV=3 - [GNAI2_HUMAN]	5.67193e+07	130.931	57.18	17	46	355	40.4251	5.5415
A0A090CXP3	MHC class I antigen OS=Homo sapiens GN=HLA-A PE=3 SV=1 - [A0A090CXP3_HUMAN]	5.52381e+07	109.609	36.71	11	37	365	40.7061	6.46826
G9FZ34	MHC class I antigen OS=Homo sapiens GN=HLA-C PE=3 SV=1 - [G9FZ34_HUMAN]	5.52381e+07	93.1017	45.9	12	30	366	40.9382	6.25244
C5IYE6	MHC Class I antigen OS=Homo sapiens GN=HLA-Cw PE=3 SV=1 - [C5IYE6_HUMAN]	5.52381e+07	92.5915	43.44	12	31	366	40.8712	6.32861
C5IWY5	MHC class I antigen OS=Homo sapiens GN=HLA-A PE=3 SV=1 - [C5IWY5_HUMAN]	5.52381e+07	98.0444	36.44	12	35	365	40.8061	6.34131
A0A0S4T476	MHC class I antigen OS=Homo sapiens GN=HLA-C PE=3 SV=1 - [A0A0S4T476_HUMAN]	5.52381e+07	96.9099	45.08	13	32	366	40.9151	5.84619
A0A0K8K5S4	MHC class I antigen OS=Homo sapiens GN=HLA-C PE=3 SV=1 - [A0A0K8K5S4_HUMAN]	5.52381e+07	97.1813	45.08	13	32	366	40.9031	6.15088
P08754	Guanine nucleotide-binding protein G(k) subunit alpha OS=Homo sapiens GN=GNAI3 PE=1 SV=3 - [GNAI3_HUMAN]	5.29532e+07	55.071	33.05	11	25	354	40.5063	5.69385
P63096	Guanine nucleotide-binding protein G(i) subunit alpha-1 OS=Homo sapiens GN=GNAI1 PE=1 SV=2 - [GNAI1_HUMAN]	5.29532e+07	57.5116	31.36	11	26	354	40.3352	5.97314
P63092	Guanine nucleotide-binding protein G(s) subunit alpha isoforms short OS=Homo sapiens GN=GNAS PE=1 SV=1 - [GNAS2_HUMAN]	5.13826e+07	52.5051	35.03	13	22	394	45.6359	5.8208
A0A0S2Z3S5	GNAS complex locus isoform 2 (Fragment) OS=Homo sapiens GN=GNAS PE=2 SV=1 - [A0A0S2Z3S5_HUMAN]	5.13826e+07	41.1218	34.47	13	20	380	44.2383	6.29053
P30453	HLA class I histocompatibility antigen, A-34 alpha chain OS=Homo sapiens GN=HLA-A PE=1 SV=1 - [1A34_HUMAN]	5.04788e+07	119.964	41.37	13	40	365	41.0291	6.30322
A0A0S4XR59	MHC class I antigen OS=Homo sapiens GN=HLA-A PE=3 SV=1 - [A0A0S4XR59_HUMAN]	5.04788e+07	105.973	40.55	13	37	365	40.9291	6.69775
P10316	HLA class I histocompatibility antigen, A-69 alpha chain OS=Homo sapiens GN=HLA-A PE=1 SV=2 - [1A69_HUMAN]	5.04788e+07	108.486	39.73	14	39	365	40.9512	6.90283
Q1ELT0	MHC Class I Antigen OS=Homo sapiens GN=HLA-A PE=3 SV=1 - [Q1ELT0_HUMAN]	5.04788e+07	116.925	43.29	15	41	365	40.9792	6.90283
Q14344	Guanine nucleotide-binding protein subunit alpha-13 OS=Homo sapiens GN=GNA13 PE=1 SV=2 - [GNA13_HUMAN]	4.6105e+07	45.8448	31.83	9	21	377	44.0217	8.00146
Q64EU5	MHC class I antigen OS=Homo sapiens GN=HLA-Cw PE=3 SV=1 - [Q64EU5_HUMAN]	4.22757e+07	77.8689	36.89	11	26	366	40.699	6.03662
A0A0S4T219	MHC class I antigen OS=Homo sapiens GN=HLA-C PE=3 SV=1 - [A0A0S4T219_HUMAN]	4.22757e+07	79.4466	36.89	11	26	366	40.6269	6.03662
Q95604	HLA class I histocompatibility antigen, Cw-17 alpha chain OS=Homo sapiens GN=HLA-C PE=1 SV=1 - [1C17_HUMAN]	3.91023e+07	62.4766	26.61	7	18	372	41.2126	6.80029
C5IUS6	MHC class I antigen OS=Homo sapiens GN=HLA-B PE=3 SV=1 - [C5IUS6_HUMAN]	3.7539e+07	68.3052	30.94	8	25	362	40.375	5.96045
P30464	HLA class I histocompatibility antigen, B-15 alpha chain OS=Homo sapiens GN=HLA-B PE=1 SV=2 - [1B15_HUMAN]	3.7539e+07	90.0814	43.92	11	32	362	40.363	6.30322
A2IAT8	MHC class I antigen OS=Homo sapiens GN=HLA-B PE=3 SV=2 - [A2IAT8_HUMAN]	3.7539e+07	89.8099	43.92	11	32	362	40.36	6.15088
P18463	HLA class I histocompatibility antigen, B-37 alpha chain OS=Homo sapiens GN=HLA-B PE=1 SV=1 - [1B37_HUMAN]	3.7539e+07	88.4054	41.16	11	32	362	40.4311	6.15088
P30492	HLA class I histocompatibility antigen, B-54 alpha chain OS=Homo sapiens GN=HLA-B PE=1 SV=1 - [1B54_HUMAN]	3.7539e+07	83.5773	41.16	11	31	362	40.355	6.30322
P30493	HLA class I histocompatibility antigen, B-55 alpha chain OS=Homo sapiens GN=HLA-B PE=1 SV=1 - [1B55_HUMAN]	3.7539e+07	88.6769	41.16	11	32	362	40.471	5.98584
Q29669	MHC class I antigen OS=Homo sapiens GN=HLA-B35 PE=2 SV=1 - [Q29669_HUMAN]	3.7539e+07	95.1919	47.51	12	32	362	40.5742	6.80029
A0A0S4T3R3	MHC class I antigen OS=Homo sapiens GN=HLA-C PE=3 SV=1 - [A0A0S4T3R3_HUMAN]	3.7539e+07	67.4502	42.62	13	25	366	40.8242	6.1001
Q31612	HLA class I histocompatibility antigen, B-73 alpha chain OS=Homo sapiens GN=HLA-B PE=1 SV=1 - [1B73_HUMAN]	3.5981e+07	75.476	33.33	8	23	363	40.4099	6.23975
A0A076FQ79	MHC class I antigen OS=Homo sapiens GN=HLA-C PE=3 SV=1 - [A0A076FQ79_HUMAN]	3.50583e+07	94.0819	42.62	12	30	366	40.8953	7.03467
Q04826	HLA class I histocompatibility antigen, B-40 alpha chain OS=Homo sapiens GN=HLA-B PE=1 SV=1 - [1B40_HUMAN]	3.39827e+07	71.1519	35.08	9	25	362	40.4801	6.53662
P01889	HLA class I histocompatibility antigen, B-7 alpha chain OS=Homo sapiens GN=HLA-B PE=1 SV=3 - [1B07_HUMAN]	3.19539e+07	83.3337	38.4	10	28	362	40.435	5.84619
P30466	HLA class I histocompatibility antigen, B-18 alpha chain OS=Homo sapiens GN=HLA-B PE=1 SV=1 - [1B18_HUMAN]	3.19539e+07	84.9015	37.29	10	30	362	40.25	6.75635
M4QFU4	MHC class I antigen OS=Homo sapiens GN=HLA-B PE=3 SV=1 - [M4QFU4_HUMAN]	3.19539e+07	87.3702	38.67	11	30	362	40.3398	5.70654
D0EV57	HLA class I histocompatibility antigen, alpha chain F OS=Homo sapiens GN=HLA-F PE=1 SV=1 - [D0EV57_HUMAN]	3.05456e+07	12.9802	13.87	3	6	346	39.0274	5.56689
Q7YQB3	MHC class I antigen OS=Homo sapiens GN=HLA-Cw PE=3 SV=1 - [Q7YQB3_HUMAN]	3.03216e+07	62.5571	39.34	11	21	366	40.7592	6.39209
B8YBG3	HLA class I antigen OS=Homo sapiens GN=HLA-Cw PE=3 SV=1 - [B8YBG3_HUMAN]	3.03216e+07	60.9794	39.34	11	21	366	40.9344	6.53662
A0A120GWA1	MHC class I antigen (Fragment) OS=Homo sapiens GN=HLA-A PE=4 SV=1 - [A0A120GWA1_HUMAN]	2.89772e+07	21.7328	22.65	4	9	181	20.969	5.46533
P30479	HLA class I histocompatibility antigen, B-41 alpha chain OS=Homo sapiens GN=HLA-B PE=1 SV=1 - [1B41_HUMAN]	2.76879e+07	78.9251	35.36	10	27	362	40.5141	6.53662
P13747	HLA class I histocompatibility antigen, alpha chain E OS=Homo sapiens GN=HLA-E PE=1 SV=3 - [HLAE_HUMAN]	2.53169e+07	24.2189	16.2	4	8	358	40.1318	5.94775
A8K486	Peptidyl-prolyl cis-trans isomerase OS=Homo sapiens PE=2 SV=1 - [A8K486_HUMAN]	2.13211e+07	37.9578	39.39	9	17	165	18.0018	6.90283
Q7YNW6	MHC class I antigen OS=Homo sapiens GN=HLA-C PE=2 SV=1 - [Q7YNW6_HUMAN]	1.9388e+07	56.2005	34.97	11	21	366	40.9241	6.15088
P63000	Ras-related C3 botulinum toxin substrate 1 OS=Homo sapiens GN=RAC1 PE=1 SV=1 - [RAC1_HUMAN]	1.90953e+07	16.3801	33.85	6	10	192	21.4362	8.49951
P15153	Ras-related C3 botulinum toxin substrate 2 OS=Homo sapiens GN=RAC2 PE=1 SV=1 - [RAC2_HUMAN]	1.90953e+07	13.9581	31.25	6	8	192	21.4151	7.60596
P49411	Elongation factor Tu, mitochondrial OS=Homo sapiens GN=TUFM PE=1 SV=2 - [EFTU_HUMAN]	1.87761e+07	86.3509	52.65	20	34	452	49.5102	7.60596
P31947	14-3-3 protein sigma OS=Homo sapiens GN=SFN PE=1 SV=1 - [1433S_HUMAN]	1.82733e+07	18.3228	18.15	5	8	248	27.7567	4.7417
B5BU24	14-3-3 protein beta/alpha OS=Homo sapiens GN=YWHAB PE=2 SV=1 - [B5BU24_HUMAN]	1.82733e+07	25.6382	30.89	8	11	246	28.0948	4.83057
Q04917	14-3-3 protein eta OS=Homo sapiens GN=YWHAH PE=1 SV=4 - [1433F_HUMAN]	1.82733e+07	27.4775	30.08	8	12	246	28.201	4.84326
B4DHC4	cDNA FLJ51843, highly similar to 14-3-3 protein gamma OS=Homo sapiens PE=2 SV=1 - [B4DHC4_HUMAN]	1.82733e+07	37.2185	37.78	9	15	225	25.6406	4.91943
Q00610	Clathrin heavy chain 1 OS=Homo sapiens GN=CLTC PE=1 SV=5 - [CLH1_HUMAN]	1.81065e+07	274.93	38.21	56	103	1675	191.493	5.69385
Q9HAV0	Guanine nucleotide-binding protein subunit beta-4 OS=Homo sapiens GN=GNB4 PE=1 SV=3 - [GBB4_HUMAN]	1.65432e+07	14.3444	12.65	5	8	340	37.543	5.99854
P62879	Guanine nucleotide-binding protein G(I)/G(S)/G(T) subunit beta-2 OS=Homo sapiens GN=GNB2 PE=1 SV=3 - [GBB2_HUMAN]	1.65432e+07	30.573	22.06	7	13	340	37.3071	5.99854
B2R6K4	cDNA, FLJ92996, highly similar to Homo sapiens guanine nucleotide binding protein (G protein), beta polypeptide 1 (GNB1), mRNA OS=Homo sapiens PE=2 SV=1 - [B2R6K4_HUMAN]	1.65432e+07	20.1574	25.88	8	10	340	37.277	6.17627
P04843	Dolichyl-diphosphooligosaccharide--protein glycosyltransferase subunit 1 OS=Homo sapiens GN=RPN1 PE=1 SV=1 - [RPN1_HUMAN]	1.60672e+07	100.595	50.91	26	40	607	68.5268	6.37939
A8K6Q8	cDNA FLJ75881, highly similar to Homo sapiens transferrin receptor (p90, CD71) (TFRC), mRNA OS=Homo sapiens PE=2 SV=1 - [A8K6Q8_HUMAN]	1.58994e+07	89.0211	37.89	25	34	760	84.8199	6.60986
P02786	Transferrin receptor protein 1 OS=Homo sapiens GN=TFRC PE=1 SV=2 - [TFR1_HUMAN]	1.58994e+07	88.8322	38.42	26	34	760	84.8179	6.60986
O00299	Chloride intracellular channel protein 1 OS=Homo sapiens GN=CLIC1 PE=1 SV=4 - [CLIC1_HUMAN]	1.50387e+07	51.2329	61.83	12	20	241	26.9057	5.17334
H3BMH2	Ras-related protein Rab-11A (Fragment) OS=Homo sapiens GN=RAB11A PE=3 SV=1 - [H3BMH2_HUMAN]	1.43685e+07	28.6058	60.65	9	12	155	17.6571	8.33838
P63104	14-3-3 protein zeta/delta OS=Homo sapiens GN=YWHAZ PE=1 SV=1 - [1433Z_HUMAN]	1.36073e+07	36.7948	32.24	7	12	245	27.7277	4.79248
G0VL32	MHC class I antigen OS=Homo sapiens GN=HLA-B PE=3 SV=1 - [G0VL32_HUMAN]	1.35809e+07	50.8368	26.8	7	16	362	40.5172	6.62451
Q5NKU1	Intercellular adhesion molecule 3 (Fragment) OS=Homo sapiens GN=ICAM3 PE=2 SV=1 - [Q5NKU1_HUMAN]	1.31767e+07	37.5515	16.36	7	14	538	58.4163	5.42725
A0A0U5PZC9	MHC class I antigen OS=Homo sapiens GN=HLA-C PE=3 SV=1 - [A0A0U5PZC9_HUMAN]	1.20735e+07	53.3264	34.7	9	18	366	40.8223	6.30322
B4DVE1	cDNA FLJ53478, highly similar to Galectin-3-binding protein OS=Homo sapiens PE=2 SV=1 - [B4DVE1_HUMAN]	1.15565e+07	36.6963	22.86	12	16	573	64.0558	5.46533
P31146	Coronin-1A OS=Homo sapiens GN=CORO1A PE=1 SV=4 - [COR1A_HUMAN]	1.1502e+07	29.1588	22.13	10	13	461	50.9938	6.68311
P51148	Ras-related protein Rab-5C OS=Homo sapiens GN=RAB5C PE=1 SV=2 - [RAB5C_HUMAN]	1.11607e+07	24.2508	41.2	7	9	216	23.4678	8.41162
P62834	Ras-related protein Rap-1A OS=Homo sapiens GN=RAP1A PE=1 SV=1 - [RAP1A_HUMAN]	1.02077e+07	26.8628	40.76	8	12	184	20.9737	6.66846
Q8TAS0	ATP synthase subunit gamma (Fragment) OS=Homo sapiens PE=2 SV=1 - [Q8TAS0_HUMAN]	9.88373e+06	21.9214	24.74	6	10	291	32.2269	9.11475
P17987	T-complex protein 1 subunit alpha OS=Homo sapiens GN=TCP1 PE=1 SV=1 - [TCPA_HUMAN]	9.80793e+06	81.2957	40.83	19	31	556	60.3056	6.11279
A0A0N9MX94	MHC class I antigen (Fragment) OS=Homo sapiens GN=HLA-A PE=3 SV=1 - [A0A0N9MX94_HUMAN]	9.19459e+06	15.7126	23.81	5	8	273	31.5822	5.52881
P42677	40S ribosomal protein S27 OS=Homo sapiens GN=RPS27 PE=1 SV=3 - [RS27_HUMAN]	9.09736e+06	27.4497	39.29	4	10	84	9.45484	9.45166
P26010	Integrin beta-7 OS=Homo sapiens GN=ITGB7 PE=1 SV=1 - [ITB7_HUMAN]	9.00808e+06	43.61	21.3	15	19	798	86.8468	6.03662
O00483	Cytochrome c oxidase subunit NDUFA4 OS=Homo sapiens GN=NDUFA4 PE=1 SV=1 - [NDUA4_HUMAN]	8.96359e+06	9.76632	46.91	4	4	81	9.36391	9.37842
B5MCT8	40S ribosomal protein S9 OS=Homo sapiens GN=RPS9 PE=1 SV=1 - [B5MCT8_HUMAN]	8.94409e+06	11.1753	33.81	6	6	139	16.6174	11.063
A8K7F6	cDNA FLJ78244, highly similar to Homo sapiens eukaryotic translation initiation factor 4A, isoform 1 (EIF4A1), mRNA OS=Homo sapiens PE=2 SV=1 - [A8K7F6_HUMAN]	8.87732e+06	32.6841	27.83	10	13	406	46.0926	5.47803
C6K6H8	MHC class I antigen OS=Homo sapiens GN=HLA-B PE=3 SV=1 - [C6K6H8_HUMAN]	8.74009e+06	62.0252	27.62	7	21	362	40.4071	6.69775
Q71UM5	40S ribosomal protein S27-like OS=Homo sapiens GN=RPS27L PE=1 SV=3 - [RS27L_HUMAN]	8.62472e+06	22.0459	38.1	3	9	84	9.47087	9.45166
A0A0S2IKX6	MHC class I antigen OS=Homo sapiens GN=HLA-B PE=3 SV=1 - [A0A0S2IKX6_HUMAN]	8.49683e+06	48.0427	27.35	6	16	362	40.3439	6.25244
B8ZZG1	MAGUK p55 subfamily member 6 OS=Homo sapiens GN=MPP6 PE=1 SV=1 - [B8ZZG1_HUMAN]	8.49382e+06	49.5615	41.36	15	22	428	48.7275	8.76318
P07737	Profilin-1 OS=Homo sapiens GN=PFN1 PE=1 SV=2 - [PROF1_HUMAN]	8.32137e+06	19.3948	57.14	6	7	140	15.0446	8.26514
A0A0D9SG07	Band 4.1-like protein 1 OS=Homo sapiens GN=EPB41L1 PE=1 SV=2 - [A0A0D9SG07_HUMAN]	8.22902e+06	70.4657	27.96	15	29	701	78.7822	7.09326
P62258	14-3-3 protein epsilon OS=Homo sapiens GN=YWHAE PE=1 SV=1 - [1433E_HUMAN]	8.06872e+06	34.9366	36.08	8	13	255	29.1554	4.7417
P51149	Ras-related protein Rab-7a OS=Homo sapiens GN=RAB7A PE=1 SV=1 - [RAB7A_HUMAN]	8.03367e+06	44.7292	56.52	10	15	207	23.4748	6.69775
C9JG41	Integral membrane protein 2C (Fragment) OS=Homo sapiens GN=ITM2C PE=1 SV=1 - [C9JG41_HUMAN]	7.93736e+06	25.6285	52.78	7	10	180	20.0431	5.57959
P62263	40S ribosomal protein S14 OS=Homo sapiens GN=RPS14 PE=1 SV=3 - [RS14_HUMAN]	7.87808e+06	18.0991	39.07	6	8	151	16.2625	10.0522
P17812	CTP synthase 1 OS=Homo sapiens GN=CTPS1 PE=1 SV=2 - [PYRG1_HUMAN]	7.68111e+06	10.992	9.31	6	6	591	66.648	6.45557
P42704	Leucine-rich PPR motif-containing protein, mitochondrial OS=Homo sapiens GN=LRPPRC PE=1 SV=3 - [LPPRC_HUMAN]	7.62843e+06	144.09	31.92	43	61	1394	157.805	6.12549
C9J406	MICOS complex subunit MIC60 OS=Homo sapiens GN=IMMT PE=1 SV=1 - [C9J406_HUMAN]	7.59159e+06	70.8856	35.96	19	28	659	73.209	6.07471
Q5JQ44	Putative uncharacterized protein DKFZp547A0616 (Fragment) OS=Homo sapiens GN=DKFZp547A0616 PE=2 SV=1 - [Q5JQ44_HUMAN]	7.53517e+06	49.0161	70.72	10	17	181	20.2811	4.80518
P00558	Phosphoglycerate kinase 1 OS=Homo sapiens GN=PGK1 PE=1 SV=3 - [PGK1_HUMAN]	7.46735e+06	74.058	47.48	16	28	417	44.5861	8.104
A0A024RAJ8	IQ motif containing GTPase activating protein 2, isoform CRA_b OS=Homo sapiens GN=IQGAP2 PE=4 SV=1 - [A0A024RAJ8_HUMAN]	7.41361e+06	201.962	33.52	50	79	1575	180.48	5.57959
A0A024R1T5	2',3'-cyclic-nucleotide 3'-phosphodiesterase OS=Homo sapiens GN=CNP PE=3 SV=1 - [A0A024R1T5_HUMAN]	7.41036e+06	57.8424	42.64	18	25	401	45.0703	8.52881
P05023	Sodium/potassium-transporting ATPase subunit alpha-1 OS=Homo sapiens GN=ATP1A1 PE=1 SV=1 - [AT1A1_HUMAN]	7.25522e+06	88.7191	26	22	35	1023	112.824	5.49072
P60953	Cell division control protein 42 homolog OS=Homo sapiens GN=CDC42 PE=1 SV=2 - [CDC42_HUMAN]	7.24355e+06	28.5004	38.22	6	11	191	21.245	6.55127
B7Z881	cDNA FLJ52376, highly similar to Ras GTPase-activating-like protein IQGAP2 OS=Homo sapiens PE=2 SV=1 - [B7Z881_HUMAN]	6.9975e+06	103.925	36.88	32	45	865	99.3653	8.22119
B7Z653	cDNA FLJ61657, highly similar to Band 4.1-like protein 1 OS=Homo sapiens PE=2 SV=1 - [B7Z653_HUMAN]	6.96148e+06	75.1119	32.12	18	31	794	89.5484	6.27783
A0A0C4DH22	Band 4.1-like protein 1 OS=Homo sapiens GN=EPB41L1 PE=1 SV=1 - [A0A0C4DH22_HUMAN]	6.96148e+06	78.1602	30.23	18	32	880	98.3141	5.61768
P49327	Fatty acid synthase OS=Homo sapiens GN=FASN PE=1 SV=3 - [FAS_HUMAN]	6.80282e+06	198.738	27.12	51	80	2511	273.254	6.44287
C9J3L8	Translocon-associated protein subunit alpha OS=Homo sapiens GN=SSR1 PE=1 SV=1 - [C9J3L8_HUMAN]	6.75704e+06	15.9063	12.83	3	6	265	29.5548	4.29736
P26447	Protein S100-A4 OS=Homo sapiens GN=S100A4 PE=1 SV=1 - [S10A4_HUMAN]	6.51835e+06	6.76862	36.63	4	4	101	11.7207	6.11279
A4QPB0	IQ motif containing GTPase activating protein 1 OS=Homo sapiens GN=IQGAP1 PE=1 SV=1 - [A4QPB0_HUMAN]	6.47397e+06	156.841	30.11	43	60	1657	189.162	6.48096
P61619	Protein transport protein Sec61 subunit alpha isoform 1 OS=Homo sapiens GN=SEC61A1 PE=1 SV=2 - [S61A1_HUMAN]	6.24527e+06	9.79095	10.5	5	7	476	52.2305	8.06006
P61020	Ras-related protein Rab-5B OS=Homo sapiens GN=RAB5B PE=1 SV=1 - [RAB5B_HUMAN]	6.23806e+06	12.8424	33.49	6	6	215	23.6919	8.1333
O15247	Chloride intracellular channel protein 2 OS=Homo sapiens GN=CLIC2 PE=1 SV=3 - [CLIC2_HUMAN]	6.22445e+06	33.8177	45.75	9	12	247	28.3384	5.59229
A1JUI8	Chaperonin subunit 6A (Fragment) OS=Homo sapiens GN=CCT6A PE=2 SV=1 - [A1JUI8_HUMAN]	6.07693e+06	44.4052	31.15	13	21	488	53.6472	6.12549
Q9BSQ6	RPL13A protein (Fragment) OS=Homo sapiens GN=RPL13A PE=2 SV=2 - [Q9BSQ6_HUMAN]	6.04227e+06	9.26988	24.88	6	7	201	23.3603	10.9312
P04839	Cytochrome b-245 heavy chain OS=Homo sapiens GN=CYBB PE=1 SV=2 - [CY24B_HUMAN]	5.99548e+06	31.9493	15.09	8	14	570	65.2936	8.63135
P62249	40S ribosomal protein S16 OS=Homo sapiens GN=RPS16 PE=1 SV=2 - [RS16_HUMAN]	5.9774e+06	13.9322	41.1	6	10	146	16.435	10.2134
Q9UQ56	T cell surface glycoprotein CD8 beta 1 chain OS=Homo sapiens GN=CD8<beta>1 PE=4 SV=1 - [Q9UQ56_HUMAN]	5.91066e+06	21.14	37.5	5	11	168	19.043	9.71533
B9VP24	60 kDa chaperonin (Fragment) OS=Homo sapiens GN=HSPD1 PE=4 SV=1 - [B9VP24_HUMAN]	5.89686e+06	4.26965	11.35	2	2	185	19.7657	7.92822
A8K0D2	cDNA FLJ77740, highly similar to Homo sapiens 7-dehydrocholesterol reductase, mRNA OS=Homo sapiens PE=2 SV=1 - [A8K0D2_HUMAN]	5.87735e+06	23.8648	11.16	4	9	475	54.4338	8.77783
A0A087WUN7	SRA stem-loop-interacting RNA-binding protein, mitochondrial OS=Homo sapiens GN=SLIRP PE=1 SV=1 - [A0A087WUN7_HUMAN]	5.63713e+06	13.3746	55.43	4	7	92	10.3463	10.228
P35232	Prohibitin OS=Homo sapiens GN=PHB PE=1 SV=1 - [PHB_HUMAN]	5.5655e+06	26.2154	46.32	10	11	272	29.7859	5.75732
P20339	Ras-related protein Rab-5A OS=Homo sapiens GN=RAB5A PE=1 SV=2 - [RAB5A_HUMAN]	5.46367e+06	12.9882	26.98	5	7	215	23.6438	8.14795
Q15599	Na(+)/H(+) exchange regulatory cofactor NHE-RF2 OS=Homo sapiens GN=SLC9A3R2 PE=1 SV=2 - [NHRF2_HUMAN]	5.40658e+06	35.6338	34.72	11	19	337	37.391	7.92822
A2AEA2	HLA class I histocompatibility antigen, Cw-6 alpha chain OS=Homo sapiens GN=HLA-C PE=1 SV=2 - [A2AEA2_HUMAN]	5.39046e+06	3.44413	7.26	2	3	372	41.2753	6.15088
P62826	GTP-binding nuclear protein Ran OS=Homo sapiens GN=RAN PE=1 SV=3 - [RAN_HUMAN]	5.37762e+06	13.6217	24.54	5	6	216	24.4076	7.48877
E7EPS8	Receptor-type tyrosine-protein phosphatase mu OS=Homo sapiens GN=PTPRM PE=1 SV=2 - [E7EPS8_HUMAN]	5.35612e+06	48.0428	14.6	15	21	1390	156.975	6.91748
Q5T9A4	ATPase family AAA domain-containing protein 3B OS=Homo sapiens GN=ATAD3B PE=1 SV=1 - [ATD3B_HUMAN]	5.34887e+06	23.6789	12.5	8	11	648	72.5273	9.20264
H0Y2W2	ATPase family AAA domain-containing protein 3A (Fragment) OS=Homo sapiens GN=ATAD3A PE=1 SV=1 - [H0Y2W2_HUMAN]	5.34887e+06	40.9688	25.17	13	18	572	64.3143	9.43701
I3L3P7	40S ribosomal protein S15a OS=Homo sapiens GN=RPS15A PE=1 SV=1 - [I3L3P7_HUMAN]	5.25949e+06	5.93084	42	5	5	100	11.4702	10.1548
C9JUG7	F-actin-capping protein subunit alpha-2 OS=Homo sapiens GN=CAPZA2 PE=1 SV=1 - [C9JUG7_HUMAN]	5.12334e+06	2.56809	12.33	2	2	146	16.6883	5.10986
B4DN81	cDNA FLJ59356, highly similar to N-acetylserotonin O-methyltransferase-like protein OS=Homo sapiens PE=2 SV=1 - [B4DN81_HUMAN]	5.11323e+06	0	5.32	2	2	545	60.7203	5.99854
B7Z2Z8	T-complex protein 1 subunit delta OS=Homo sapiens PE=2 SV=1 - [B7Z2Z8_HUMAN]	5.09504e+06	56.3193	40.58	18	23	483	52.2678	6.56592
Q9Y277	Voltage-dependent anion-selective channel protein 3 OS=Homo sapiens GN=VDAC3 PE=1 SV=1 - [VDAC3_HUMAN]	5.05054e+06	27.7486	25.8	5	10	283	30.6393	8.66064
Q9NZ01	Very-long-chain enoyl-CoA reductase OS=Homo sapiens GN=TECR PE=1 SV=1 - [TECR_HUMAN]	5.03603e+06	20.0574	27.27	9	11	308	36.0108	9.45166
B4DI07	cDNA FLJ50089, highly similar to Homo sapiens phospholipase D family, member 4 (PLD4), mRNA OS=Homo sapiens PE=2 SV=1 - [B4DI07_HUMAN]	4.99539e+06	21.1731	15.61	7	11	506	55.6073	8.35303
F5GZS6	4F2 cell-surface antigen heavy chain OS=Homo sapiens GN=SLC3A2 PE=1 SV=1 - [F5GZS6_HUMAN]	4.91324e+06	53.4285	31.72	18	23	599	64.8322	5.09717
B2RAQ8	cDNA, FLJ95058, highly similar to Homo sapiens carnitine palmitoyltransferase 1A (liver) (CPT1A),nuclear gene encoding mitochondrial protein, mRNA OS=Homo sapiens PE=2 SV=1 - [B2RAQ8_HUMAN]	4.90017e+06	37.1629	19.02	13	16	773	88.2827	8.5874
P84095	Rho-related GTP-binding protein RhoG OS=Homo sapiens GN=RHOG PE=1 SV=1 - [RHOG_HUMAN]	4.88174e+06	30.1536	32.46	5	11	191	21.2949	8.11865
P21796	Voltage-dependent anion-selective channel protein 1 OS=Homo sapiens GN=VDAC1 PE=1 SV=2 - [VDAC1_HUMAN]	4.8729e+06	30.1532	23.67	7	11	283	30.7536	8.54346
B4DRQ4	Alpha-1,4 glucan phosphorylase OS=Homo sapiens PE=2 SV=1 - [B4DRQ4_HUMAN]	4.86986e+06	2.08075	3.36	2	2	595	67.6464	6.354
A0A0S2Z3T4	Fibroblast growth factor receptor 1 (Fms-related tyrosine kinase 2, Pfeiffer syndrome), isoform CRA_j (Fragment) OS=Homo sapiens GN=FGFR1 PE=2 SV=1 - [A0A0S2Z3T4_HUMAN]	4.8569e+06	1.74523	3.29	2	3	729	81.6219	6.56592
Q9Y3L5	Ras-related protein Rap-2c OS=Homo sapiens GN=RAP2C PE=1 SV=1 - [RAP2C_HUMAN]	4.82294e+06	20.0228	39.89	5	8	183	20.7314	4.94482
P38919	Eukaryotic initiation factor 4A-III OS=Homo sapiens GN=EIF4A3 PE=1 SV=4 - [IF4A3_HUMAN]	4.8184e+06	8.15018	11.44	4	6	411	46.8412	6.72705
V9HW35	Epididymis secretory protein Li 55 OS=Homo sapiens GN=HEL-S-55 PE=2 SV=1 - [V9HW35_HUMAN]	4.77108e+06	29.8535	72.84	9	11	162	17.02	7.23975
D3DP78	Aspartyl-tRNA synthetase, isoform CRA_b OS=Homo sapiens GN=DARS PE=4 SV=1 - [D3DP78_HUMAN]	4.75888e+06	24.1476	25.64	11	12	468	53.4303	6.53662
E9PK01	Elongation factor 1-delta (Fragment) OS=Homo sapiens GN=EEF1D PE=1 SV=1 - [E9PK01_HUMAN]	4.74613e+06	20.3627	18.01	3	6	261	28.8036	5.021
B4DIF5	cDNA FLJ55687, highly similar to Cell cycle control protein 50A OS=Homo sapiens PE=2 SV=1 - [B4DIF5_HUMAN]	4.66135e+06	17.0549	16.52	4	5	345	39.193	8.92432
Q9BXS4	Transmembrane protein 59 OS=Homo sapiens GN=TMEM59 PE=1 SV=1 - [TMM59_HUMAN]	4.63975e+06	26.1698	24.15	7	10	323	36.1997	5.09717
B4DT46	cDNA FLJ57889, highly similar to Cytochrome b-245 light chain OS=Homo sapiens PE=2 SV=1 - [B4DT46_HUMAN]	4.55412e+06	14.9896	57.25	5	7	131	14.0105	9.48096
P26641	Elongation factor 1-gamma OS=Homo sapiens GN=EEF1G PE=1 SV=3 - [EF1G_HUMAN]	4.55373e+06	41.6698	19.45	10	20	437	50.0871	6.66846
P36578	60S ribosomal protein L4 OS=Homo sapiens GN=RPL4 PE=1 SV=5 - [RL4_HUMAN]	4.50117e+06	26.2232	26.23	10	11	427	47.6674	11.063
Q14697	Neutral alpha-glucosidase AB OS=Homo sapiens GN=GANAB PE=1 SV=3 - [GANAB_HUMAN]	4.50031e+06	50.5924	18.64	18	21	944	106.807	6.13818
Q6FG43	FLOT2 protein OS=Homo sapiens GN=FLOT2 PE=2 SV=1 - [Q6FG43_HUMAN]	4.48967e+06	44.2879	34.83	10	17	379	41.6592	5.2876
P04075	Fructose-bisphosphate aldolase A OS=Homo sapiens GN=ALDOA PE=1 SV=2 - [ALDOA_HUMAN]	4.48895e+06	14.5798	20.6	8	8	364	39.3953	8.08936
O60762	Dolichol-phosphate mannosyltransferase subunit 1 OS=Homo sapiens GN=DPM1 PE=1 SV=1 - [DPM1_HUMAN]	4.46726e+06	22.4257	35	7	11	260	29.6158	9.56885
P78371	T-complex protein 1 subunit beta OS=Homo sapiens GN=CCT2 PE=1 SV=4 - [TCPB_HUMAN]	4.46041e+06	66.9234	44.67	17	25	535	57.4521	6.45557
Q9H4M9	EH domain-containing protein 1 OS=Homo sapiens GN=EHD1 PE=1 SV=2 - [EHD1_HUMAN]	4.40284e+06	55.9272	30.15	15	22	534	60.5887	6.82959
H0YEN5	40S ribosomal protein S2 (Fragment) OS=Homo sapiens GN=RPS2 PE=1 SV=1 - [H0YEN5_HUMAN]	4.3896e+06	14.7057	30.26	6	9	195	21.1404	9.83252
O75131	Copine-3 OS=Homo sapiens GN=CPNE3 PE=1 SV=1 - [CPNE3_HUMAN]	4.37076e+06	25.4172	17.69	10	12	537	60.0921	5.84619
Q09666	Neuroblast differentiation-associated protein AHNAK OS=Homo sapiens GN=AHNAK PE=1 SV=2 - [AHNK_HUMAN]	4.35209e+06	71.9866	6.81	17	28	5890	628.699	6.15088
P16615	Sarcoplasmic/endoplasmic reticulum calcium ATPase 2 OS=Homo sapiens GN=ATP2A2 PE=1 SV=1 - [AT2A2_HUMAN]	4.23438e+06	33.9883	14.3	13	16	1042	114.683	5.33838
Q6IPH7	RPL14 protein OS=Homo sapiens GN=RPL14 PE=1 SV=1 - [Q6IPH7_HUMAN]	4.21752e+06	17.5183	28.64	5	7	220	23.7722	10.9312
A0A024R725	Inosine-5'-monophosphate dehydrogenase OS=Homo sapiens GN=IMPDH1 PE=3 SV=1 - [A0A024R725_HUMAN]	4.20828e+06	6.59892	8.16	3	3	380	40.9582	8.76318
C9JXB8	60S ribosomal protein L24 OS=Homo sapiens GN=RPL24 PE=1 SV=1 - [C9JXB8_HUMAN]	4.18105e+06	13.2809	39.67	5	6	121	14.3598	11.312
O60488	Long-chain-fatty-acid--CoA ligase 4 OS=Homo sapiens GN=ACSL4 PE=1 SV=2 - [ACSL4_HUMAN]	4.18103e+06	67.9305	26.86	14	27	711	79.1367	8.38232
P07814	Bifunctional glutamate/proline--tRNA ligase OS=Homo sapiens GN=EPRS PE=1 SV=5 - [SYEP_HUMAN]	4.16855e+06	70.6031	21.63	26	32	1512	170.483	7.32764
A0A110AZI3	MHC class I antigen (Fragment) OS=Homo sapiens GN=HLA-C PE=4 SV=1 - [A0A110AZI3_HUMAN]	4.1032e+06	30.8573	28.57	5	11	273	31.7804	5.94775
A0A0S2C2H6	MHC class I antigen (Fragment) OS=Homo sapiens GN=HLA-B PE=3 SV=1 - [A0A0S2C2H6_HUMAN]	4.08671e+06	8.83491	10.09	3	4	337	38.1362	7.04932
Q86UP2	Kinectin OS=Homo sapiens GN=KTN1 PE=1 SV=1 - [KTN1_HUMAN]	4.06541e+06	1.64378	0.96	2	2	1357	156.179	5.64307
A0A0A0MT72	Cerebral cavernous malformations 2 protein OS=Homo sapiens GN=CCM2 PE=1 SV=1 - [A0A0A0MT72_HUMAN]	4.02399e+06	39.2295	37.44	12	18	438	48.1652	5.32568
A0A024R1Y2	ATP-citrate synthase OS=Homo sapiens GN=ACLY PE=3 SV=1 - [A0A024R1Y2_HUMAN]	3.96732e+06	67.6197	25.3	21	29	1091	119.695	7.32764
H7C3P7	Ras-related protein Ral-A (Fragment) OS=Homo sapiens GN=RALA PE=1 SV=1 - [H7C3P7_HUMAN]	3.94569e+06	13.8145	17.68	2	4	164	18.359	4.70361
Q8IXJ3	Small nuclear ribonucleoprotein component OS=Homo sapiens GN=SNRP116 PE=2 SV=1 - [Q8IXJ3_HUMAN]	3.93847e+06	8.00272	3.65	3	4	850	95.311	6.02393
Q9Y6C9	Mitochondrial carrier homolog 2 OS=Homo sapiens GN=MTCH2 PE=1 SV=1 - [MTCH2_HUMAN]	3.93526e+06	13.7875	21.78	7	10	303	33.3089	7.97217
F8W7C6	60S ribosomal protein L10 OS=Homo sapiens GN=RPL10 PE=1 SV=2 - [F8W7C6_HUMAN]	3.91395e+06	12.5641	32.52	5	7	163	18.5527	9.94971
P62854	40S ribosomal protein S26 OS=Homo sapiens GN=RPS26 PE=1 SV=3 - [RS26_HUMAN]	3.90643e+06	10.1706	33.91	3	5	115	13.0071	11.0044
Q53HV2	Chaperonin containing TCP1, subunit 7 (Eta) variant (Fragment) OS=Homo sapiens PE=2 SV=1 - [Q53HV2_HUMAN]	3.89457e+06	58.0426	34.81	13	21	543	59.3029	7.6499
J3KPD9	Protein NME1-NME2 OS=Homo sapiens GN=NME1-NME2 PE=1 SV=1 - [J3KPD9_HUMAN]	3.89087e+06	23.545	48.22	7	13	197	22.4077	9.53955
B2R5U1	cDNA, FLJ92620, highly similar to Homo sapiens staphylococcal nuclease domain containing 1 (SND1),mRNA OS=Homo sapiens PE=2 SV=1 - [B2R5U1_HUMAN]	3.87422e+06	91.1777	26.78	20	34	885	99.6093	6.96143
A8K0T9	cDNA FLJ75422, highly similar to Homo sapiens capping protein (actin filament) muscle Z-line, alpha 1, mRNA OS=Homo sapiens PE=2 SV=1 - [A8K0T9_HUMAN]	3.83962e+06	22.6393	19.58	4	7	286	32.8883	5.69385
A6XMH5	Beta-2-microglobulin OS=Homo sapiens PE=2 SV=1 - [A6XMH5_HUMAN]	3.82075e+06	6.3159	17.39	2	3	92	10.3924	8.01611
P15531	Nucleoside diphosphate kinase A OS=Homo sapiens GN=NME1 PE=1 SV=1 - [NDKA_HUMAN]	3.75806e+06	22.1161	46.71	6	12	152	17.1377	6.18896
H3BQF1	Adenine phosphoribosyltransferase (Fragment) OS=Homo sapiens GN=APRT PE=1 SV=7 - [H3BQF1_HUMAN]	3.74772e+06	13.6739	29.53	4	8	149	16.4265	8.99756
Q9Y230	RuvB-like 2 OS=Homo sapiens GN=RUVBL2 PE=1 SV=3 - [RUVB2_HUMAN]	3.70563e+06	41.2724	24.62	9	13	463	51.1246	5.64307
P22102	Trifunctional purine biosynthetic protein adenosine-3 OS=Homo sapiens GN=GART PE=1 SV=1 - [PUR2_HUMAN]	3.69574e+06	29.469	13.76	10	12	1010	107.699	6.69775
Q29958	HLA-C protein (Fragment) OS=Homo sapiens GN=HLA-C PE=2 SV=1 - [Q29958_HUMAN]	3.68984e+06	21.3875	18.04	3	8	316	35.3584	5.94775
Q5G0E1	2-5-3p (Fragment) OS=Homo sapiens GN=EXOC7 PE=2 SV=1 - [Q5G0E1_HUMAN]	3.63208e+06	10.9577	5.68	3	5	616	70.1575	6.97607
P61204	ADP-ribosylation factor 3 OS=Homo sapiens GN=ARF3 PE=1 SV=2 - [ARF3_HUMAN]	3.63082e+06	45.7936	53.59	8	15	181	20.5877	7.43018
Q1JQ76	Ribosomal protein (Fragment) OS=Homo sapiens GN=RPL10A PE=2 SV=1 - [Q1JQ76_HUMAN]	3.59162e+06	14.995	24.76	4	7	206	23.5209	10.0669
M0R0F0	40S ribosomal protein S5 (Fragment) OS=Homo sapiens GN=RPS5 PE=1 SV=1 - [M0R0F0_HUMAN]	3.54003e+06	18.2378	23	5	7	200	22.3768	9.5542
Q15149	Plectin OS=Homo sapiens GN=PLEC PE=1 SV=3 - [PLEC_HUMAN]	3.53482e+06	80.4858	6.83	26	36	4684	531.466	5.96045
A0A024RAV5	V-Ki-ras2 Kirsten rat sarcoma viral oncogene homolog, isoform CRA_b OS=Homo sapiens GN=KRAS PE=1 SV=1 - [A0A024RAV5_HUMAN]	3.51737e+06	8.82104	23.4	4	5	188	21.4109	8.11865
H0YLP6	60S ribosomal protein L28 OS=Homo sapiens GN=RPL28 PE=1 SV=1 - [H0YLP6_HUMAN]	3.51718e+06	6.26077	33.71	3	3	89	9.65091	10.3599
P50570	Dynamin-2 OS=Homo sapiens GN=DNM2 PE=1 SV=2 - [DYN2_HUMAN]	3.48977e+06	23.4576	13.79	10	11	870	98.0032	7.44482
P31949	Protein S100-A11 OS=Homo sapiens GN=S100A11 PE=1 SV=2 - [S10AB_HUMAN]	3.46869e+06	14.973	37.14	5	7	105	11.7328	7.12256
A0A0D9SFB3	ATP-dependent RNA helicase DDX3X OS=Homo sapiens GN=DDX3X PE=1 SV=1 - [A0A0D9SFB3_HUMAN]	3.42803e+06	39.8871	21.72	12	14	640	70.7961	7.35693
P01111	GTPase NRas OS=Homo sapiens GN=NRAS PE=1 SV=1 - [RASN_HUMAN]	3.38533e+06	14.2008	31.22	5	6	189	21.2155	5.17334
C9J1Z8	ADP-ribosylation factor 5 (Fragment) OS=Homo sapiens GN=ARF5 PE=1 SV=1 - [C9J1Z8_HUMAN]	3.34288e+06	24.6304	46.67	5	9	150	17.0959	7.34229
P18085	ADP-ribosylation factor 4 OS=Homo sapiens GN=ARF4 PE=1 SV=3 - [ARF4_HUMAN]	3.32849e+06	22.4802	37.22	5	9	180	20.4977	7.13721
H3BMM1	Unconventional myosin-IXa OS=Homo sapiens GN=MYO9A PE=1 SV=1 - [H3BMM1_HUMAN]	3.31774e+06	4.06561	1.38	2	2	1301	150.075	9.36377
A0A024R3J7	HCG2032701, isoform CRA_a OS=Homo sapiens GN=hCG_2032701 PE=4 SV=1 - [A0A024R3J7_HUMAN]	3.30401e+06	12.7832	10.81	8	8	703	80.3757	7.81104
M0QZC5	40S ribosomal protein S11 OS=Homo sapiens GN=RPS11 PE=1 SV=1 - [M0QZC5_HUMAN]	3.24859e+06	11.8745	31.36	4	7	118	13.9885	10.3159
B1AK87	Capping protein (Actin filament) muscle Z-line, beta, isoform CRA_a OS=Homo sapiens GN=CAPZB PE=1 SV=1 - [B1AK87_HUMAN]	3.24632e+06	14.8063	28.08	6	8	260	29.2768	6.91748
Q9NWX4	cDNA FLJ20549 fis, clone KAT11561 OS=Homo sapiens PE=2 SV=1 - [Q9NWX4_HUMAN]	3.24401e+06	23.175	21.5	5	7	293	32.8628	6.80029
P12004	Proliferating cell nuclear antigen OS=Homo sapiens GN=PCNA PE=1 SV=1 - [PCNA_HUMAN]	3.23513e+06	21.1908	35.25	8	10	261	28.7503	4.69092
Q10589	Bone marrow stromal antigen 2 OS=Homo sapiens GN=BST2 PE=1 SV=1 - [BST2_HUMAN]	3.23047e+06	2.77023	10	2	2	180	19.7563	5.60498
P23526	Adenosylhomocysteinase OS=Homo sapiens GN=AHCY PE=1 SV=4 - [SAHH_HUMAN]	3.19595e+06	17.2162	17.36	7	10	432	47.6852	6.34131
B7Z5J7	cDNA FLJ58682, highly similar to Vesicle-fusing ATPase (EC 3.6.4.6) OS=Homo sapiens PE=2 SV=1 - [B7Z5J7_HUMAN]	3.17896e+06	55.2909	25.71	16	22	739	82.0059	6.81494
P06733	Alpha-enolase OS=Homo sapiens GN=ENO1 PE=1 SV=2 - [ENOA_HUMAN]	3.15806e+06	18.7294	19.12	7	8	434	47.1393	7.38623
B4E0N6	cDNA FLJ56280, highly similar to Endoplasmic reticulum-Golgi intermediate compartment protein 1 OS=Homo sapiens PE=2 SV=1 - [B4E0N6_HUMAN]	3.15381e+06	4.62153	22.55	5	5	235	26.2424	8.6167
A0A024R652	Methylenetetrahydrofolate dehydrogenase (NADP+ dependent) 1, methenyltetrahydrofolate cyclohydrolase, formyltetrahydrofolate synthetase, isoform CRA_a OS=Homo sapiens GN=MTHFD1 PE=3 SV=1 - [A0A024R652_HUMAN]	3.1468e+06	59.3315	22.14	18	25	935	101.467	7.18115
B4DPJ2	Annexin OS=Homo sapiens PE=2 SV=1 - [B4DPJ2_HUMAN]	3.10366e+06	10.0634	7.79	3	5	411	45.5693	8.51416
P61586	Transforming protein RhoA OS=Homo sapiens GN=RHOA PE=1 SV=1 - [RHOA_HUMAN]	3.10169e+06	37.8564	32.64	5	13	193	21.7541	6.1001
P61221	ATP-binding cassette sub-family E member 1 OS=Homo sapiens GN=ABCE1 PE=1 SV=1 - [ABCE1_HUMAN]	3.08786e+06	20.9337	15.53	8	11	599	67.271	8.33838
O14745	Na(+)/H(+) exchange regulatory cofactor NHE-RF1 OS=Homo sapiens GN=SLC9A3R1 PE=1 SV=4 - [NHRF1_HUMAN]	3.07866e+06	13.3894	18.44	5	5	358	38.8446	5.77002
Q53GR7	Solute carrier family 25, member 13 (Citrin) variant (Fragment) OS=Homo sapiens PE=2 SV=1 - [Q53GR7_HUMAN]	3.06852e+06	43.6072	17.48	9	15	675	74.0696	8.38232
Q9BS14	GANAB protein (Fragment) OS=Homo sapiens GN=GANAB PE=2 SV=1 - [Q9BS14_HUMAN]	3.05523e+06	8.34562	13.1	3	3	313	34.5579	7.21045
Q86YV0	RAS protein activator like-3 OS=Homo sapiens GN=RASAL3 PE=1 SV=2 - [RASL3_HUMAN]	3.02938e+06	52.5272	18.4	16	21	1011	111.829	8.74854
F5GY37	Prohibitin-2 OS=Homo sapiens GN=PHB2 PE=1 SV=1 - [F5GY37_HUMAN]	2.99646e+06	29.8106	35.58	9	12	267	29.705	9.87646
P18077	60S ribosomal protein L35a OS=Homo sapiens GN=RPL35A PE=1 SV=2 - [RL35A_HUMAN]	2.9917e+06	3.87663	21.82	4	4	110	12.5298	11.063
P49238	CX3C chemokine receptor 1 OS=Homo sapiens GN=CX3CR1 PE=1 SV=1 - [CX3C1_HUMAN]	2.98243e+06	14.2649	14.65	4	6	355	40.3699	7.1665
Q8NC42	E3 ubiquitin-protein ligase RNF149 OS=Homo sapiens GN=RNF149 PE=2 SV=2 - [RN149_HUMAN]	2.96789e+06	15.5984	18	6	9	400	43.137	6.53662
B3KUH7	Coronin OS=Homo sapiens PE=2 SV=1 - [B3KUH7_HUMAN]	2.94201e+06	25.1304	18.21	8	11	615	66.3842	6.18896
Q1WWM3	EPB41 protein (Fragment) OS=Homo sapiens GN=EPB41 PE=2 SV=1 - [Q1WWM3_HUMAN]	2.90903e+06	43.3151	19.54	11	20	742	83.1616	5.71924
Q96J02	E3 ubiquitin-protein ligase Itchy homolog OS=Homo sapiens GN=ITCH PE=1 SV=2 - [ITCH_HUMAN]	2.90739e+06	35.588	17.28	12	15	903	102.738	6.30322
P27824	Calnexin OS=Homo sapiens GN=CANX PE=1 SV=2 - [CALX_HUMAN]	2.87623e+06	24.5644	10.47	5	8	592	67.5259	4.60205
D6RAT0	40S ribosomal protein S3a OS=Homo sapiens GN=RPS3A PE=1 SV=1 - [D6RAT0_HUMAN]	2.86796e+06	19.1237	37	8	11	227	25.8704	9.42236
P49588	Alanine--tRNA ligase, cytoplasmic OS=Homo sapiens GN=AARS PE=1 SV=2 - [SYAC_HUMAN]	2.86688e+06	59.6891	19.42	16	25	968	106.743	5.52881
B3KN05	cDNA FLJ13129 fis, clone NT2RP3002969, highly similar to Long-chain-fatty-acid--CoA ligase 3 (EC 6.2.1.3) OS=Homo sapiens PE=2 SV=1 - [B3KN05_HUMAN]	2.82946e+06	19.9104	9.03	5	8	709	79.1717	8.32373
P52209	6-phosphogluconate dehydrogenase, decarboxylating OS=Homo sapiens GN=PGD PE=1 SV=3 - [6PGD_HUMAN]	2.81044e+06	32.2319	24.02	9	13	483	53.106	7.2251
B7Z437	cDNA FLJ53435, highly similar to Ezrin OS=Homo sapiens PE=2 SV=1 - [B7Z437_HUMAN]	2.80877e+06	14.8718	13.99	6	9	429	51.2353	6.0874
O95292	Vesicle-associated membrane protein-associated protein B/C OS=Homo sapiens GN=VAPB PE=1 SV=3 - [VAPB_HUMAN]	2.80083e+06	2.60358	11.52	2	2	243	27.2111	7.29834
P10620	Microsomal glutathione S-transferase 1 OS=Homo sapiens GN=MGST1 PE=1 SV=1 - [MGST1_HUMAN]	2.78123e+06	39.6297	27.1	4	13	155	17.5872	9.39307
E5KLK2	Mitochondrial dynamin-like 120 kDa protein OS=Homo sapiens GN=OPA1 PE=4 SV=1 - [E5KLK2_HUMAN]	2.77547e+06	27.8279	12.55	10	14	924	107.501	7.98682
Q6PGP7	Tetratricopeptide repeat protein 37 OS=Homo sapiens GN=TTC37 PE=1 SV=1 - [TTC37_HUMAN]	2.76172e+06	28.8388	6.14	8	12	1564	175.375	7.53271
E1NZA1	Peroxisome proliferator activated receptor interacting complex protein OS=Homo sapiens GN=PRIC295 PE=2 SV=1 - [E1NZA1_HUMAN]	2.74739e+06	72.0381	12.35	28	33	2671	292.558	7.43018
P51571	Translocon-associated protein subunit delta OS=Homo sapiens GN=SSR4 PE=1 SV=1 - [SSRD_HUMAN]	2.7456e+06	23.7206	30.64	4	9	173	18.9866	6.15088
P63173	60S ribosomal protein L38 OS=Homo sapiens GN=RPL38 PE=1 SV=2 - [RL38_HUMAN]	2.7443e+06	12.3998	48.57	3	6	70	8.21273	10.0962
E9PJX5	Tyrosine-protein kinase OS=Homo sapiens GN=BLK PE=1 SV=1 - [E9PJX5_HUMAN]	2.73963e+06	24.0133	18.43	8	12	434	49.7184	8.22119
A8K690	cDNA FLJ76863, highly similar to Homo sapiens stress-induced-phosphoprotein 1 (Hsp70/Hsp90-organizing protein) (STIP1), mRNA OS=Homo sapiens PE=2 SV=1 - [A8K690_HUMAN]	2.73558e+06	20.4888	18.05	9	11	543	62.6154	6.80029
Q15046	Lysine--tRNA ligase OS=Homo sapiens GN=KARS PE=1 SV=3 - [SYK_HUMAN]	2.72887e+06	21.9065	20.94	12	13	597	68.0046	6.354
J3QQQ9	Uncharacterized protein OS=Homo sapiens PE=4 SV=1 - [J3QQQ9_HUMAN]	2.72509e+06	10.6984	29.91	4	6	107	12.6839	10.7847
P37268	Squalene synthase OS=Homo sapiens GN=FDFT1 PE=1 SV=1 - [FDFT_HUMAN]	2.70942e+06	22.517	25.42	9	10	417	48.0842	6.53662
A8K492	cDNA FLJ76789, highly similar to Homo sapiens methionine-tRNA synthetase (MARS), mRNA OS=Homo sapiens PE=2 SV=1 - [A8K492_HUMAN]	2.68907e+06	42.2885	17.67	12	17	900	101.08	6.16357
Q08AM6	Protein VAC14 homolog OS=Homo sapiens GN=VAC14 PE=1 SV=1 - [VAC14_HUMAN]	2.68405e+06	14.6736	11.25	8	10	782	87.9167	6.12549
B4E2V5	cDNA FLJ52062, highly similar to Erythrocyte band 7 integral membrane protein OS=Homo sapiens PE=2 SV=1 - [B4E2V5_HUMAN]	2.68005e+06	32.3959	38.82	7	11	237	25.9478	7.38623
P51828	Adenylate cyclase type 7 OS=Homo sapiens GN=ADCY7 PE=2 SV=1 - [ADCY7_HUMAN]	2.66995e+06	26.3121	14.26	14	18	1080	120.23	8.11865
B5BUB1	RuvB-like helicase (Fragment) OS=Homo sapiens GN=RUVBL1 PE=2 SV=1 - [B5BUB1_HUMAN]	2.66396e+06	31.7764	25.66	8	11	456	50.1843	6.41748
A0A024QZ02	Galectin OS=Homo sapiens GN=LGALS9 PE=4 SV=1 - [A0A024QZ02_HUMAN]	2.65138e+06	18.8242	12.07	3	6	323	35.8649	8.1333
Q92973	Transportin-1 OS=Homo sapiens GN=TNPO1 PE=1 SV=2 - [TNPO1_HUMAN]	2.60336e+06	23.4337	11.8	10	12	898	102.289	4.98291
H3BN55	Ras-related protein Rab-27A (Fragment) OS=Homo sapiens GN=RAB27A PE=1 SV=1 - [H3BN55_HUMAN]	2.60214e+06	7.79264	23.24	4	5	185	20.9665	5.24951
A0A087WUA5	EH domain-containing protein 4 OS=Homo sapiens GN=EHD4 PE=1 SV=1 - [A0A087WUA5_HUMAN]	2.59632e+06	15.6668	14.26	8	8	540	61.0747	8.26514
P63218	Guanine nucleotide-binding protein G(I)/G(S)/G(O) subunit gamma-5 OS=Homo sapiens GN=GNG5 PE=1 SV=3 - [GBG5_HUMAN]	2.58476e+06	2.28758	23.53	2	2	68	7.31381	9.84717
B3KMV8	cDNA FLJ12766 fis, clone NT2RP2001520, highly similar to Calcium-binding mitochondrial carrier protein Aralar1 OS=Homo sapiens PE=2 SV=1 - [B3KMV8_HUMAN]	2.57109e+06	30.2683	13.86	8	12	678	74.7308	8.38232
P62750	60S ribosomal protein L23a OS=Homo sapiens GN=RPL23A PE=1 SV=1 - [RL23A_HUMAN]	2.5578e+06	10.5323	27.56	4	6	156	17.6841	10.4478
Q6NVY0	Calcyclin binding protein OS=Homo sapiens GN=CACYBP PE=2 SV=1 - [Q6NVY0_HUMAN]	2.54724e+06	5.47302	7.02	2	2	228	26.1656	7.86963
Q13200	26S proteasome non-ATPase regulatory subunit 2 OS=Homo sapiens GN=PSMD2 PE=1 SV=3 - [PSMD2_HUMAN]	2.53012e+06	26.1318	13.66	10	13	908	100.136	5.19873
B4DWZ5	cDNA FLJ53016, highly similar to Mitochondrial carnitine/acylcarnitine carrier protein OS=Homo sapiens PE=2 SV=1 - [B4DWZ5_HUMAN]	2.52989e+06	18.1445	15.94	4	8	251	27.7263	9.34912
Q9UJZ1	Stomatin-like protein 2, mitochondrial OS=Homo sapiens GN=STOML2 PE=1 SV=1 - [STML2_HUMAN]	2.52846e+06	50.0437	32.02	10	18	356	38.5102	7.38623
E5RGN0	Cyclin-dependent kinase 16 (Fragment) OS=Homo sapiens GN=CDK16 PE=1 SV=1 - [E5RGN0_HUMAN]	2.52844e+06	1.74523	4.83	2	3	393	44.102	8.51416
Q9Y5M8	Signal recognition particle receptor subunit beta OS=Homo sapiens GN=SRPRB PE=1 SV=3 - [SRPRB_HUMAN]	2.51413e+06	31.8663	30.26	6	10	271	29.6838	9.0415
P26038	Moesin OS=Homo sapiens GN=MSN PE=1 SV=3 - [MOES_HUMAN]	2.50805e+06	11.4559	10.23	6	7	577	67.7778	6.40479
E7EX53	Ribosomal protein L15 (Fragment) OS=Homo sapiens GN=RPL15 PE=1 SV=1 - [E7EX53_HUMAN]	2.49352e+06	9.12356	29.32	3	5	133	15.7125	11.0044
Q96QL3	HLA-C protein OS=Homo sapiens PE=2 SV=1 - [Q96QL3_HUMAN]	2.44639e+06	10.4381	13.17	3	4	372	41.5867	6.60986
A8K9K1	Calcium-transporting ATPase OS=Homo sapiens PE=2 SV=1 - [A8K9K1_HUMAN]	2.43368e+06	11.5167	5.61	5	6	998	109.11	5.61768
Q9UN37	Vacuolar protein sorting-associated protein 4A OS=Homo sapiens GN=VPS4A PE=1 SV=1 - [VPS4A_HUMAN]	2.40225e+06	9.58121	14.65	6	6	437	48.867	7.79639
M0QZM1	Heterogeneous nuclear ribonucleoprotein M (Fragment) OS=Homo sapiens GN=HNRNPM PE=1 SV=1 - [M0QZM1_HUMAN]	2.39759e+06	9.43722	16.97	5	8	383	40.0163	6.72705
B7Z3E5	cDNA FLJ53573, highly similar to Myosin Ic OS=Homo sapiens PE=2 SV=1 - [B7Z3E5_HUMAN]	2.37876e+06	43.9908	16.27	14	18	1039	118.982	9.40771
U3KQ84	Dolichyl-diphosphooligosaccharide--protein glycosyltransferase 48 kDa subunit (Fragment) OS=Homo sapiens GN=DDOST PE=1 SV=7 - [U3KQ84_HUMAN]	2.37623e+06	6.663	17.42	3	3	155	17.1519	4.91943
Q96HS1	Serine/threonine-protein phosphatase PGAM5, mitochondrial OS=Homo sapiens GN=PGAM5 PE=1 SV=2 - [PGAM5_HUMAN]	2.36434e+06	13.0208	19.38	5	7	289	31.9846	8.67529
Q14699	Raftlin OS=Homo sapiens GN=RFTN1 PE=1 SV=4 - [RFTN1_HUMAN]	2.36119e+06	28.2903	19.03	7	9	578	63.1065	5.66846
Q96LD4	Tripartite motif-containing protein 47 OS=Homo sapiens GN=TRIM47 PE=1 SV=2 - [TRI47_HUMAN]	2.35197e+06	15.9492	11.91	6	6	638	69.4879	6.44287
P61019	Ras-related protein Rab-2A OS=Homo sapiens GN=RAB2A PE=1 SV=1 - [RAB2A_HUMAN]	2.34756e+06	24.1381	31.6	5	8	212	23.5308	6.53662
E5RIU6	Cyclin-dependent kinase 1 (Fragment) OS=Homo sapiens GN=CDK1 PE=1 SV=2 - [E5RIU6_HUMAN]	2.32997e+06	14.2453	20.11	3	7	189	21.7245	8.51416
E9PMI6	Methylosome subunit pICln OS=Homo sapiens GN=CLNS1A PE=1 SV=1 - [E9PMI6_HUMAN]	2.32912e+06	4.88426	14.97	2	2	167	18.2477	4.41162
O95864	Fatty acid desaturase 2 OS=Homo sapiens GN=FADS2 PE=1 SV=1 - [FADS2_HUMAN]	2.32102e+06	15.7749	13.29	5	9	444	52.2259	8.82178
P17858	ATP-dependent 6-phosphofructokinase, liver type OS=Homo sapiens GN=PFKL PE=1 SV=6 - [PFKAL_HUMAN]	2.31521e+06	27.2148	13.72	9	12	780	84.9642	7.50342
B4DNR3	cDNA FLJ52710, highly similar to Abhydrolase domain-containing protein 14B OS=Homo sapiens PE=2 SV=1 - [B4DNR3_HUMAN]	2.30674e+06	7.46279	31.89	4	4	185	19.7842	6.40479
A0A0G2JNZ2	Protein scribble homolog OS=Homo sapiens GN=SCRIB PE=1 SV=1 - [A0A0G2JNZ2_HUMAN]	2.29905e+06	34.6435	10	13	19	1630	174.808	5.07178
A0A087WXM6	60S ribosomal protein L17 (Fragment) OS=Homo sapiens GN=RPL17 PE=3 SV=1 - [A0A087WXM6_HUMAN]	2.28517e+06	5.96896	20.12	3	6	169	19.5732	10.0376
Q53RS1	Putative uncharacterized protein ADAM17 (Fragment) OS=Homo sapiens GN=ADAM17 PE=4 SV=1 - [Q53RS1_HUMAN]	2.28515e+06	4.78765	7.37	3	3	543	60.3365	5.36377
B2RBR9	cDNA, FLJ95650, highly similar to Homo sapiens karyopherin (importin) beta 1 (KPNB1), mRNA OS=Homo sapiens PE=2 SV=1 - [B2RBR9_HUMAN]	2.28334e+06	31.2962	12.33	8	11	876	97.122	4.77979
A0A087X2D0	Serine/arginine-rich-splicing factor 3 OS=Homo sapiens GN=SRSF3 PE=1 SV=1 - [A0A087X2D0_HUMAN]	2.281e+06	2.27965	27.37	2	2	95	10.314	5.13525
Q16643	Drebrin OS=Homo sapiens GN=DBN1 PE=1 SV=4 - [DREB_HUMAN]	2.26909e+06	24.9055	15.25	7	9	649	71.3854	4.44971
Q5QNZ2	ATP synthase F(0) complex subunit B1, mitochondrial OS=Homo sapiens GN=ATP5F1 PE=1 SV=1 - [Q5QNZ2_HUMAN]	2.26635e+06	9.48599	14.36	3	4	195	22.2608	9.26123
P22626	Heterogeneous nuclear ribonucleoproteins A2/B1 OS=Homo sapiens GN=HNRNPA2B1 PE=1 SV=2 - [ROA2_HUMAN]	2.26196e+06	15.841	21.53	6	7	353	37.4067	8.95361
Q8IWR8	Ribosomal protein L19 (Fragment) OS=Homo sapiens PE=2 SV=1 - [Q8IWR8_HUMAN]	2.25869e+06	11.089	24.86	4	5	173	20.8068	11.4438
Q15645	Pachytene checkpoint protein 2 homolog OS=Homo sapiens GN=TRIP13 PE=1 SV=2 - [PCH2_HUMAN]	2.24513e+06	17.6692	19.44	7	9	432	48.5205	6.0874
P52597	Heterogeneous nuclear ribonucleoprotein F OS=Homo sapiens GN=HNRNPF PE=1 SV=3 - [HNRPF_HUMAN]	2.23593e+06	39.8494	18.31	5	10	415	45.6429	5.57959
D3DUJ0	AFG3 ATPase family gene 3-like 2 (Yeast), isoform CRA_a (Fragment) OS=Homo sapiens GN=AFG3L2 PE=3 SV=1 - [D3DUJ0_HUMAN]	2.2343e+06	13.184	12.25	9	9	759	84.3921	8.42627
B7Z2R9	cDNA FLJ52540, highly similar to Lysosome-associated membrane glycoprotein 2 OS=Homo sapiens PE=2 SV=1 - [B7Z2R9_HUMAN]	2.22901e+06	3.86432	8.67	3	3	300	32.9588	6.87354
A8K769	cDNA FLJ77721, highly similar to Homo sapiens secretory carrier membrane protein 2 (SCAMP2), mRNA OS=Homo sapiens PE=2 SV=1 - [A8K769_HUMAN]	2.21777e+06	8.65946	13.68	3	4	329	36.5914	6.1001
H0YAF8	Receptor of-activated protein C kinase 1 (Fragment) OS=Homo sapiens GN=RACK1 PE=1 SV=1 - [H0YAF8_HUMAN]	2.21399e+06	19.2135	32.32	5	8	198	22.03	6.32861
P40616	ADP-ribosylation factor-like protein 1 OS=Homo sapiens GN=ARL1 PE=1 SV=1 - [ARL1_HUMAN]	2.20734e+06	4.7311	14.36	3	3	181	20.4044	5.71924
A0A024R968	Calcium-transporting ATPase OS=Homo sapiens GN=ATP2B4 PE=3 SV=1 - [A0A024R968_HUMAN]	2.19754e+06	54.2974	16.35	15	23	1205	133.846	6.41748
S4R3V8	Lipolysis-stimulated lipoprotein receptor OS=Homo sapiens GN=LSR PE=1 SV=2 - [S4R3V8_HUMAN]	2.19184e+06	15.4205	12.15	5	6	601	66.1343	7.02002
A0A087WT57	Uncharacterized protein (Fragment) OS=Homo sapiens PE=4 SV=5 - [A0A087WT57_HUMAN]	2.19144e+06	11.5816	19.41	2	4	170	18.5269	11.4438
P54136	Arginine--tRNA ligase, cytoplasmic OS=Homo sapiens GN=RARS PE=1 SV=2 - [SYRC_HUMAN]	2.18557e+06	37.7913	24.7	14	18	660	75.3309	6.68311
A0A0S2Z472	Protein kinase cAMP-dependent regulatory type II alpha isoform 1 (Fragment) OS=Homo sapiens GN=PRKAR2A PE=2 SV=1 - [A0A0S2Z472_HUMAN]	2.17322e+06	20.132	17.28	5	7	382	43.0397	5.08447
P22234	Multifunctional protein ADE2 OS=Homo sapiens GN=PAICS PE=1 SV=3 - [PUR6_HUMAN]	2.17206e+06	20.4007	20.71	8	11	425	47.0491	7.2251
Q9NX63	MICOS complex subunit MIC19 OS=Homo sapiens GN=CHCHD3 PE=1 SV=1 - [MIC19_HUMAN]	2.16494e+06	8.53341	17.62	4	5	227	26.1362	8.27979
Q96PK6	RNA-binding protein 14 OS=Homo sapiens GN=RBM14 PE=1 SV=2 - [RBM14_HUMAN]	2.16442e+06	32.8466	17.34	9	16	669	69.4489	9.67139
O75955	Flotillin-1 OS=Homo sapiens GN=FLOT1 PE=1 SV=3 - [FLOT1_HUMAN]	2.16251e+06	26.4694	23.65	8	10	427	47.3256	7.48877
E7EVJ5	Cytoplasmic FMR1-interacting protein 2 OS=Homo sapiens GN=CYFIP2 PE=1 SV=1 - [E7EVJ5_HUMAN]	2.158e+06	41.1891	12.71	15	21	1227	142.485	7.1665
K7ESI5	Kunitz-type protease inhibitor 2 (Fragment) OS=Homo sapiens GN=SPINT2 PE=1 SV=1 - [K7ESI5_HUMAN]	2.13166e+06	2.17772	14.62	2	2	130	14.762	6.50732
O00308	NEDD4-like E3 ubiquitin-protein ligase WWP2 OS=Homo sapiens GN=WWP2 PE=1 SV=2 - [WWP2_HUMAN]	2.1311e+06	36.8275	14.94	12	18	870	98.8501	7.12256
Q5HY54	Filamin-A OS=Homo sapiens GN=FLNA PE=1 SV=1 - [Q5HY54_HUMAN]	2.1301e+06	82.0706	12.54	26	33	2607	276.378	6.04932
A0A0A7C834	MHC class I antigen (Fragment) OS=Homo sapiens GN=HLA-A PE=3 SV=1 - [A0A0A7C834_HUMAN]	2.12537e+06	9.80586	13.81	2	3	181	21.2032	7.18115
P26640	Valine--tRNA ligase OS=Homo sapiens GN=VARS PE=1 SV=4 - [SYVC_HUMAN]	2.11398e+06	37.8943	12.97	15	18	1264	140.387	7.59131
P30041	Peroxiredoxin-6 OS=Homo sapiens GN=PRDX6 PE=1 SV=3 - [PRDX6_HUMAN]	2.10529e+06	14.2839	15.18	3	5	224	25.0192	6.37939
P37802	Transgelin-2 OS=Homo sapiens GN=TAGLN2 PE=1 SV=3 - [TAGL2_HUMAN]	2.09513e+06	30.3071	45.73	7	11	199	22.3772	8.25049
A0A024R281	Neural cell expressed, developmentally down-regulated 4-like, isoform CRA_b OS=Homo sapiens GN=NEDD4L PE=4 SV=1 - [A0A024R281_HUMAN]	2.09149e+06	17.2543	8.63	6	8	834	96.2108	6.03662
C9JJV6	Myeloid-associated differentiation marker (Fragment) OS=Homo sapiens GN=MYADM PE=1 SV=7 - [C9JJV6_HUMAN]	2.09044e+06	7.32487	22.45	2	2	147	15.9241	8.646
O00522	Krev interaction trapped protein 1 OS=Homo sapiens GN=KRIT1 PE=1 SV=2 - [KRIT1_HUMAN]	2.08673e+06	16.1953	7.34	5	11	736	84.2944	8.41162
Q53EL3	Tyrosine-protein kinase (Fragment) OS=Homo sapiens PE=2 SV=1 - [Q53EL3_HUMAN]	2.06584e+06	11.7158	12.69	5	8	449	50.5847	7.06396
Q13425	Beta-2-syntrophin OS=Homo sapiens GN=SNTB2 PE=1 SV=1 - [SNTB2_HUMAN]	2.05975e+06	21.4266	18.7	10	13	540	57.913	8.82178
A0A024R201	Proteasome (Prosome, macropain) 26S subunit, non-ATPase, 13, isoform CRA_a OS=Homo sapiens GN=PSMD13 PE=4 SV=1 - [A0A024R201_HUMAN]	2.05429e+06	14.5156	22.87	9	12	376	42.8911	5.80811
V9HW13	Epididymis secretory protein Li 78 (Fragment) OS=Homo sapiens GN=HEL-S-78 PE=2 SV=1 - [V9HW13_HUMAN]	2.04973e+06	16.2449	12.8	7	8	633	72.3747	4.86865
B2R7P8	cDNA, FLJ93545, highly similar to Homo sapiens 5-aminoimidazole-4-carboxamide ribonucleotide formyltransferase/IMP cyclohydrolase (ATIC), mRNA OS=Homo sapiens PE=2 SV=1 - [B2R7P8_HUMAN]	2.04384e+06	20.2156	14.86	6	8	592	64.5944	6.80029
P53004	Biliverdin reductase A OS=Homo sapiens GN=BLVRA PE=1 SV=2 - [BIEA_HUMAN]	2.036e+06	11.3063	10.81	3	5	296	33.4073	6.44287
P08237	ATP-dependent 6-phosphofructokinase, muscle type OS=Homo sapiens GN=PFKM PE=1 SV=2 - [PFKAM_HUMAN]	2.02684e+06	21.5897	11.41	7	8	780	85.1284	7.98682
Q8TB45	DEP domain-containing mTOR-interacting protein OS=Homo sapiens GN=DEPTOR PE=1 SV=2 - [DPTOR_HUMAN]	2.02393e+06	2.24002	7.09	2	2	409	46.2643	8.07471
O94832	Unconventional myosin-Id OS=Homo sapiens GN=MYO1D PE=1 SV=2 - [MYO1D_HUMAN]	2.02392e+06	38.1517	17.59	17	22	1006	116.129	9.39307
Q53SY7	Putative uncharacterized protein CAD (Fragment) OS=Homo sapiens GN=CAD PE=3 SV=1 - [Q53SY7_HUMAN]	2.01949e+06	35.8417	8.79	16	18	2151	235.029	6.59521
Q9HBH1	Peptide deformylase, mitochondrial OS=Homo sapiens GN=PDF PE=1 SV=1 - [DEFM_HUMAN]	2.00557e+06	6.0937	12.76	3	3	243	26.996	9.15869
B4DWS6	cDNA FLJ61181, highly similar to Homo sapiens hydroxysteroid (17-beta) dehydrogenase 12 (HSD17B12), mRNA OS=Homo sapiens PE=2 SV=1 - [B4DWS6_HUMAN]	1.97192e+06	16.5378	19.08	5	8	304	33.5068	9.39307
H0UID5	AP complex subunit beta OS=Homo sapiens GN=AP2B1 PE=3 SV=1 - [H0UID5_HUMAN]	1.97191e+06	10.2867	6.53	6	6	934	104.157	5.33838
B7Z4P9	cDNA FLJ51678, highly similar to Ras-related protein Rab-18 OS=Homo sapiens PE=2 SV=1 - [B7Z4P9_HUMAN]	1.96393e+06	10.374	17.77	3	4	197	22.444	8.96826
P22314	Ubiquitin-like modifier-activating enzyme 1 OS=Homo sapiens GN=UBA1 PE=1 SV=3 - [UBA1_HUMAN]	1.95911e+06	83.2206	23.72	18	27	1058	117.774	5.75732
B2R8G6	cDNA, FLJ93891, Homo sapiens FK506 binding protein 8, 38kDa (FKBP8), mRNA OS=Homo sapiens PE=2 SV=1 - [B2R8G6_HUMAN]	1.9562e+06	21.5136	22.47	6	10	356	38.4711	7.69385
Q06210	Glutamine--fructose-6-phosphate aminotransferase [isomerizing] 1 OS=Homo sapiens GN=GFPT1 PE=1 SV=3 - [GFPT1_HUMAN]	1.95395e+06	15.3215	7.15	5	6	699	78.7563	7.10791
H0Y7S3	Plasma membrane calcium-transporting ATPase 2 (Fragment) OS=Homo sapiens GN=ATP2B2 PE=1 SV=1 - [H0Y7S3_HUMAN]	1.94706e+06	16.2811	7.37	6	7	1099	121.189	6.01123
A0A024RBC7	Calcium-transporting ATPase OS=Homo sapiens GN=ATP2B1 PE=3 SV=1 - [A0A024RBC7_HUMAN]	1.94706e+06	34.0003	11.64	11	16	1220	134.6	5.90967
P62330	ADP-ribosylation factor 6 OS=Homo sapiens GN=ARF6 PE=1 SV=2 - [ARF6_HUMAN]	1.93981e+06	4.98197	12.57	2	2	175	20.0694	8.95361
H3BR35	Eukaryotic peptide chain release factor GTP-binding subunit ERF3A (Fragment) OS=Homo sapiens GN=GSPT1 PE=1 SV=1 - [H3BR35_HUMAN]	1.90511e+06	13.0919	6.11	3	5	475	52.9087	5.63037
P62136	Serine/threonine-protein phosphatase PP1-alpha catalytic subunit OS=Homo sapiens GN=PPP1CA PE=1 SV=1 - [PP1A_HUMAN]	1.89794e+06	28.1178	23.94	7	14	330	37.4878	6.32861
A8K984	Structural maintenance of chromosomes protein OS=Homo sapiens PE=2 SV=1 - [A8K984_HUMAN]	1.89556e+06	11.8891	3.76	4	5	1197	135.512	8.42627
A8KA83	cDNA FLJ78586, highly similar to Homo sapiens VAMP (vesicle-associated membrane protein)-associated protein A, 33kDa (VAPA), mRNA OS=Homo sapiens PE=1 SV=1 - [A8KA83_HUMAN]	1.89464e+06	11.9876	17.36	3	4	242	27.3	8.6167
A0A024R5S9	Neural cell expressed, developmentally down-regulated 4, isoform CRA_b OS=Homo sapiens GN=NEDD4 PE=4 SV=1 - [A0A024R5S9_HUMAN]	1.89447e+06	4.90552	2.56	2	2	900	104.095	5.92236
A8CDT9	MYO5A variant protein OS=Homo sapiens PE=2 SV=1 - [A8CDT9_HUMAN]	1.89068e+06	70.0311	14.55	23	31	1828	212.124	8.60205
A0M8Q9	C1 segment protein (Fragment) OS=Homo sapiens GN=C1 segment PE=4 SV=1 - [A0M8Q9_HUMAN]	1.87446e+06	7.12165	28.57	2	3	105	11.2836	7.86963
Q9Y512	Sorting and assembly machinery component 50 homolog OS=Homo sapiens GN=SAMM50 PE=1 SV=3 - [SAM50_HUMAN]	1.87356e+06	11.0159	11.94	6	8	469	51.9433	6.90283
A8K6Y1	cDNA FLJ75526, highly similar to Homo sapiens proliferation-associated 2G4, 38kDa (PA2G4), mRNA (Fragment) OS=Homo sapiens PE=2 SV=1 - [A8K6Y1_HUMAN]	1.87151e+06	5.68615	12.26	4	4	367	40.8857	6.40479
R4GN08	Actin-related protein 2/3 complex subunit 4 (Fragment) OS=Homo sapiens GN=ARPC4 PE=1 SV=1 - [R4GN08_HUMAN]	1.85914e+06	2.50301	20.78	2	2	77	9.39878	7.51807
Q9HCU5	Prolactin regulatory element-binding protein OS=Homo sapiens GN=PREB PE=1 SV=2 - [PREB_HUMAN]	1.84781e+06	14.368	17.75	5	8	417	45.4397	7.88428
O14933	Ubiquitin/ISG15-conjugating enzyme E2 L6 OS=Homo sapiens GN=UBE2L6 PE=1 SV=4 - [UB2L6_HUMAN]	1.8459e+06	1.66204	9.8	2	3	153	17.7572	7.88428
B4DVV3	cDNA FLJ53218, highly similar to Homo sapiens SAC1 suppressor of actin mutations 1-like (SACM1L), mRNA OS=Homo sapiens PE=2 SV=1 - [B4DVV3_HUMAN]	1.84452e+06	20.1199	17.36	9	10	484	55.5199	7.1958
O00148	ATP-dependent RNA helicase DDX39A OS=Homo sapiens GN=DDX39A PE=1 SV=2 - [DX39A_HUMAN]	1.84305e+06	10.3607	11.01	5	7	427	49.098	5.68115
Q96L92	Sorting nexin-27 OS=Homo sapiens GN=SNX27 PE=1 SV=2 - [SNX27_HUMAN]	1.8426e+06	15.1333	15.9	7	8	541	61.2265	6.49365
B4DMR0	cDNA FLJ60706, highly similar to Serine/threonine-protein kinase 24 (EC 2.7.11.1) OS=Homo sapiens PE=2 SV=1 - [B4DMR0_HUMAN]	1.83552e+06	12.2539	10.53	3	4	342	38.2017	5.51611
O15031	Plexin-B2 OS=Homo sapiens GN=PLXNB2 PE=1 SV=3 - [PLXB2_HUMAN]	1.82791e+06	43.577	11.43	16	19	1838	204.997	6.23975
P55060	Exportin-2 OS=Homo sapiens GN=CSE1L PE=1 SV=3 - [XPO2_HUMAN]	1.82128e+06	44.5576	14.32	12	17	971	110.346	5.77002
Q96QK1	Vacuolar protein sorting-associated protein 35 OS=Homo sapiens GN=VPS35 PE=1 SV=2 - [VPS35_HUMAN]	1.81883e+06	37.9548	16.33	10	14	796	91.6489	5.49072
Q9P2M7	Cingulin OS=Homo sapiens GN=CGN PE=1 SV=2 - [CING_HUMAN]	1.81571e+06	1.65164	2.76	2	2	1197	136.304	5.5415
H0Y4Q3	Ran GTPase-activating protein 1 (Fragment) OS=Homo sapiens GN=RANGAP1 PE=1 SV=1 - [H0Y4Q3_HUMAN]	1.80272e+06	11.9061	9.88	2	4	253	26.89	5.13525
B7Z4Q5	Receptor-type tyrosine-protein phosphatase OS=Homo sapiens PE=2 SV=1 - [B7Z4Q5_HUMAN]	1.79876e+06	25.2083	16.54	9	12	647	74.5086	7.57666
E9PC74	Translation initiation factor eIF-2B subunit epsilon OS=Homo sapiens GN=EIF2B5 PE=1 SV=1 - [E9PC74_HUMAN]	1.79149e+06	7.64027	5.82	3	3	705	78.2974	5.21143
F8WF69	Clathrin light chain A OS=Homo sapiens GN=CLTA PE=1 SV=1 - [F8WF69_HUMAN]	1.77152e+06	7.57036	9.23	3	5	260	27.8006	4.90674
O95782	AP-2 complex subunit alpha-1 OS=Homo sapiens GN=AP2A1 PE=1 SV=3 - [AP2A1_HUMAN]	1.76941e+06	41.312	16.48	14	18	977	107.478	7.03467
Q96IF9	VCP protein (Fragment) OS=Homo sapiens GN=VCP PE=2 SV=2 - [Q96IF9_HUMAN]	1.76048e+06	35.3181	18.32	9	15	644	71.0211	5.05908
B6VEX5	Abl-interactor 1 variant 72 OS=Homo sapiens PE=2 SV=1 - [B6VEX5_HUMAN]	1.75535e+06	6.90528	6.96	2	2	388	42.6113	6.03662
A8K1A2	cDNA FLJ77265, highly similar to Homo sapiens integrin beta 1 binding protein 1 (ITGB1BP1), transcript variant 1, mRNA OS=Homo sapiens PE=2 SV=1 - [A8K1A2_HUMAN]	1.74791e+06	4.97803	13	2	2	200	21.7849	6.34131
P53618	Coatomer subunit beta OS=Homo sapiens GN=COPB1 PE=1 SV=3 - [COPB_HUMAN]	1.74654e+06	14.6031	7.56	6	6	953	107.074	6.04932
P47897	Glutamine--tRNA ligase OS=Homo sapiens GN=QARS PE=1 SV=1 - [SYQ_HUMAN]	1.73211e+06	34.1376	18.19	13	16	775	87.7429	7.15186
D3YTB1	60S ribosomal protein L32 (Fragment) OS=Homo sapiens GN=RPL32 PE=1 SV=1 - [D3YTB1_HUMAN]	1.72532e+06	9.43542	20.3	2	4	133	15.6067	11.4438
A8K7D9	Importin subunit alpha OS=Homo sapiens PE=2 SV=1 - [A8K7D9_HUMAN]	1.72205e+06	29.0509	14.18	6	11	529	57.7979	5.40186
Q5T7A2	cDNA FLJ33175 fis, clone ADRGL2002392, highly similar to Chaperone-activity of bc1 complex-like, mitochondrial OS=Homo sapiens PE=2 SV=1 - [Q5T7A2_HUMAN]	1.72181e+06	9.76253	7.32	3	3	492	55.9455	7.72314
A0A087X054	Hypoxia up-regulated protein 1 OS=Homo sapiens GN=HYOU1 PE=1 SV=1 - [A0A087X054_HUMAN]	1.71772e+06	16.3233	8.64	6	8	937	104.713	5.71924
E9PJH7	Mitochondrial glutamate carrier 1 (Fragment) OS=Homo sapiens GN=SLC25A22 PE=1 SV=5 - [E9PJH7_HUMAN]	1.68383e+06	12.8338	14.06	4	5	313	33.2606	9.67139
B4DP72	2-methoxy-6-polyprenyl-1,4-benzoquinol methylase, mitochondrial OS=Homo sapiens GN=COQ5 PE=1 SV=1 - [B4DP72_HUMAN]	1.67271e+06	4.92498	7.91	2	2	253	28.5144	6.01123
P53621	Coatomer subunit alpha OS=Homo sapiens GN=COPA PE=1 SV=2 - [COPA_HUMAN]	1.67248e+06	45.2648	13.56	14	20	1224	138.258	7.66455
Q10567	AP-1 complex subunit beta-1 OS=Homo sapiens GN=AP1B1 PE=1 SV=2 - [AP1B1_HUMAN]	1.67227e+06	6.44311	3.58	4	4	949	104.57	5.05908
G3V1D4	Lin-7 homolog C (C. elegans), isoform CRA_b OS=Homo sapiens GN=LIN7C PE=1 SV=1 - [G3V1D4_HUMAN]	1.67075e+06	6.33867	19.65	3	4	173	19.1742	9.0708
P62191	26S protease regulatory subunit 4 OS=Homo sapiens GN=PSMC1 PE=1 SV=1 - [PRS4_HUMAN]	1.66702e+06	8.79288	8.41	3	4	440	49.1537	6.21436
B4DUY0	cDNA FLJ60352, highly similar to Glutaryl-CoA dehydrogenase, mitochondrial (EC 1.3.99.7) OS=Homo sapiens PE=2 SV=1 - [B4DUY0_HUMAN]	1.66688e+06	2.70982	7.66	2	2	274	29.5019	8.92432
K7EJE8	Lon protease homolog OS=Homo sapiens GN=LONP1 PE=1 SV=1 - [K7EJE8_HUMAN]	1.66667e+06	7.31093	4.58	4	6	829	93.238	6.49365
B4DE96	cDNA FLJ53762, highly similar to Synaptobrevin-like protein 1 OS=Homo sapiens PE=2 SV=1 - [B4DE96_HUMAN]	1.66641e+06	11.698	31.37	4	5	153	17.3681	9.29053
P19623	Spermidine synthase OS=Homo sapiens GN=SRM PE=1 SV=1 - [SPEE_HUMAN]	1.66511e+06	4.31148	8.61	2	2	302	33.8027	5.49072
E9PN17	ATP synthase subunit g, mitochondrial OS=Homo sapiens GN=ATP5L PE=1 SV=1 - [E9PN17_HUMAN]	1.66187e+06	11.1581	51.32	3	6	76	8.44668	10.2866
K7EMK9	Phospholipid phosphatase 2 (Fragment) OS=Homo sapiens GN=PLPP2 PE=1 SV=2 - [K7EMK9_HUMAN]	1.65441e+06	5.46247	17.98	3	3	178	19.7531	8.32373
B4DQY1	cDNA FLJ56133, highly similar to Serine/threonine-protein phosphatase 2A 65 kDa regulatory subunit A alpha isoform OS=Homo sapiens PE=2 SV=1 - [B4DQY1_HUMAN]	1.65122e+06	9.31346	13.15	6	6	555	61.4819	5.12256
Q15717	ELAV-like protein 1 OS=Homo sapiens GN=ELAVL1 PE=1 SV=2 - [ELAV1_HUMAN]	1.64875e+06	6.79626	9.51	3	3	326	36.0692	9.17334
B4DT77	Annexin OS=Homo sapiens PE=2 SV=1 - [B4DT77_HUMAN]	1.64106e+06	1.9162	5.65	2	2	336	37.7809	7.18115
O75369	Filamin-B OS=Homo sapiens GN=FLNB PE=1 SV=2 - [FLNB_HUMAN]	1.62299e+06	52.7413	12.45	25	27	2602	277.99	5.73193
P05362	Intercellular adhesion molecule 1 OS=Homo sapiens GN=ICAM1 PE=1 SV=2 - [ICAM1_HUMAN]	1.61944e+06	12.0773	10.34	5	6	532	57.789	7.98682
D6RAA6	Transmembrane protein 33 (Fragment) OS=Homo sapiens GN=TMEM33 PE=1 SV=1 - [D6RAA6_HUMAN]	1.61392e+06	5.33487	13.06	3	4	222	25.2073	9.56885
O60884	DnaJ homolog subfamily A member 2 OS=Homo sapiens GN=DNAJA2 PE=1 SV=1 - [DNJA2_HUMAN]	1.60886e+06	9.17231	9.22	4	5	412	45.7166	6.48096
B4DS24	cDNA FLJ50635, highly similar to ATP-dependent RNA helicase DDX19A (EC 3.6.1.-) OS=Homo sapiens PE=2 SV=1 - [B4DS24_HUMAN]	1.59018e+06	17.4407	13.65	6	8	447	50.402	6.58057
Q9BV40	Vesicle-associated membrane protein 8 OS=Homo sapiens GN=VAMP8 PE=1 SV=1 - [VAMP8_HUMAN]	1.58951e+06	10.4195	41	4	5	100	11.431	7.34229
Q9UPN1	Serine/threonine-protein phosphatase (Fragment) OS=Homo sapiens GN=PPP1CC PE=3 SV=1 - [Q9UPN1_HUMAN]	1.57729e+06	20.9836	17.69	5	8	294	33.7518	5.24951
Q9H3K6	BolA-like protein 2 OS=Homo sapiens GN=BOLA2 PE=1 SV=1 - [BOLA2_HUMAN]	1.57633e+06	6.41599	37.21	3	4	86	10.1102	6.52197
B4DV79	Eukaryotic translation initiation factor 3 subunit B OS=Homo sapiens GN=EIF3B PE=2 SV=1 - [B4DV79_HUMAN]	1.57257e+06	12.4448	8.94	6	6	738	85.0814	5.26221
H0UIC5	Ecotropic viral integration site 2B, isoform CRA_a OS=Homo sapiens GN=EVI2B PE=4 SV=1 - [H0UIC5_HUMAN]	1.56854e+06	10.876	7.07	2	3	368	39.8659	5.71924
Q6F5E8	F-actin-uncapping protein RLTPR OS=Homo sapiens GN=RLTPR PE=1 SV=2 - [CARL2_HUMAN]	1.55612e+06	15.328	6.06	7	8	1435	154.593	6.75635
Q9H3N1	Thioredoxin-related transmembrane protein 1 OS=Homo sapiens GN=TMX1 PE=1 SV=1 - [TMX1_HUMAN]	1.5329e+06	7.40671	7.5	2	3	280	31.7708	4.98291
O43760	Synaptogyrin-2 OS=Homo sapiens GN=SYNGR2 PE=1 SV=1 - [SNG2_HUMAN]	1.53095e+06	2.29391	8.04	2	2	224	24.7941	4.94482
P25398	40S ribosomal protein S12 OS=Homo sapiens GN=RPS12 PE=1 SV=3 - [RS12_HUMAN]	1.53056e+06	1.85538	17.42	2	2	132	14.5055	7.21045
Q53SW4	Putative uncharacterized protein NDUFA10 (Fragment) OS=Homo sapiens GN=NDUFA10 PE=4 SV=1 - [Q53SW4_HUMAN]	1.51958e+06	6.38643	9.01	3	3	333	38.1366	8.19189
A0A087X020	Ribosome maturation protein SBDS OS=Homo sapiens GN=SBDS PE=1 SV=1 - [A0A087X020_HUMAN]	1.51243e+06	3.63993	6.8	2	2	250	28.8463	8.74854
A0A0A0N0M2	Tyrosine-protein kinase OS=Homo sapiens GN=JAK1 PE=2 SV=1 - [A0A0A0N0M2_HUMAN]	1.51016e+06	26.739	12.15	11	14	1152	133.006	7.54736
B7ZLC9	GEMIN5 protein OS=Homo sapiens GN=GEMIN5 PE=2 SV=1 - [B7ZLC9_HUMAN]	1.49402e+06	13.1464	4.71	6	8	1507	168.326	6.62451
A8MU58	Aminoacyl tRNA synthase complex-interacting multifunctional protein 2 OS=Homo sapiens GN=AIMP2 PE=1 SV=2 - [A8MU58_HUMAN]	1.49067e+06	5.69697	9.09	2	3	242	26.7429	8.07471
P60891	Ribose-phosphate pyrophosphokinase 1 OS=Homo sapiens GN=PRPS1 PE=1 SV=2 - [PRPS1_HUMAN]	1.48497e+06	9.68539	17.61	5	6	318	34.8119	6.97607
Q3ZCQ8	Mitochondrial import inner membrane translocase subunit TIM50 OS=Homo sapiens GN=TIMM50 PE=1 SV=2 - [TIM50_HUMAN]	1.4791e+06	37.8895	23.8	6	12	353	39.6215	8.36768
H0YK42	Sorting nexin-1 OS=Homo sapiens GN=SNX1 PE=1 SV=1 - [H0YK42_HUMAN]	1.46995e+06	16.432	25	7	10	304	35.5706	6.72705
A0A087WTP3	Far upstream element-binding protein 2 OS=Homo sapiens GN=KHSRP PE=1 SV=1 - [A0A087WTP3_HUMAN]	1.46737e+06	9.7887	5.34	3	3	711	72.9823	7.7085
Q14126	Desmoglein-2 OS=Homo sapiens GN=DSG2 PE=1 SV=2 - [DSG2_HUMAN]	1.46663e+06	19.0754	7.78	7	8	1118	122.218	5.23682
Q12846	Syntaxin-4 OS=Homo sapiens GN=STX4 PE=1 SV=2 - [STX4_HUMAN]	1.46407e+06	14.9556	16.84	4	6	297	34.1589	6.27783
M0QXS5	Heterogeneous nuclear ribonucleoprotein L (Fragment) OS=Homo sapiens GN=HNRNPL PE=1 SV=1 - [M0QXS5_HUMAN]	1.46298e+06	24.1954	14.15	5	8	530	58.4353	6.78564
E5RHW4	Erlin-2 (Fragment) OS=Homo sapiens GN=ERLIN2 PE=1 SV=1 - [E5RHW4_HUMAN]	1.45752e+06	7.07964	9.17	3	3	338	37.7014	5.61768
O00231	26S proteasome non-ATPase regulatory subunit 11 OS=Homo sapiens GN=PSMD11 PE=1 SV=3 - [PSD11_HUMAN]	1.45468e+06	19.7955	22.04	8	8	422	47.434	6.48096
Q8IYI6	Exocyst complex component 8 OS=Homo sapiens GN=EXOC8 PE=1 SV=2 - [EXOC8_HUMAN]	1.45323e+06	19.444	16.14	9	10	725	81.7474	5.49072
A0A087X1K9	Acyl-protein thioesterase 1 OS=Homo sapiens GN=LYPLA1 PE=1 SV=1 - [A0A087X1K9_HUMAN]	1.44723e+06	5.87605	19.28	3	4	166	17.9691	5.05908
B2RBA6	DNA helicase OS=Homo sapiens PE=2 SV=1 - [B2RBA6_HUMAN]	1.44551e+06	17.6368	9.46	6	8	719	81.2286	6.45557
Q05CK9	SYNCRIP protein (Fragment) OS=Homo sapiens GN=SYNCRIP PE=2 SV=1 - [Q05CK9_HUMAN]	1.44334e+06	18.4667	13.47	5	7	453	50.6189	6.7124
Q75MG1	Basic leucine zipper and W2 domain-containing protein 2 (Fragment) OS=Homo sapiens GN=BZW2 PE=1 SV=1 - [Q75MG1_HUMAN]	1.43775e+06	8.1522	13.14	3	3	274	31.2283	8.77783
P51151	Ras-related protein Rab-9A OS=Homo sapiens GN=RAB9A PE=1 SV=1 - [RAB9A_HUMAN]	1.42921e+06	15.7748	27.86	5	7	201	22.8232	5.46533
A8K5W7	cDNA FLJ75180, highly similar to Homo sapiens mitochondrial isoleucine tRNA synthetase, mRNA OS=Homo sapiens PE=2 SV=1 - [A8K5W7_HUMAN]	1.42797e+06	24.9148	12.34	9	11	940	105.873	6.41748
O15376	CDC42 GAP-related protein (Fragment) OS=Homo sapiens PE=2 SV=1 - [O15376_HUMAN]	1.427e+06	5.35383	8.97	2	2	223	25.2091	9.23193
Q9H072	Putative uncharacterized protein DKFZp586J151 OS=Homo sapiens GN=DKFZp586J151 PE=2 SV=1 - [Q9H072_HUMAN]	1.42603e+06	14.6553	13.32	6	7	533	58.0592	8.6167
Q75MT5	Putative uncharacterized protein RFC2 OS=Homo sapiens GN=RFC2 PE=2 SV=1 - [Q75MT5_HUMAN]	1.41894e+06	15.3868	17.81	5	7	320	35.2209	5.5415
P55084	Trifunctional enzyme subunit beta, mitochondrial OS=Homo sapiens GN=HADHB PE=1 SV=3 - [ECHB_HUMAN]	1.41707e+06	18.9316	12.66	5	7	474	51.2615	9.40771
Q53T09	Putative uncharacterized protein XRCC5 (Fragment) OS=Homo sapiens GN=XRCC5 PE=4 SV=1 - [Q53T09_HUMAN]	1.41634e+06	8.29739	8.98	5	6	568	64.2029	5.99854
B8QGS9	Plakophilin-2 OS=Homo sapiens GN=PKP2 PE=1 SV=1 - [B8QGS9_HUMAN]	1.40792e+06	16.0977	11.53	7	9	824	91.1835	9.15869
B3KM36	cDNA FLJ10153 fis, clone HEMBA1003417, highly similar to BAG family molecular chaperone regulator 2 OS=Homo sapiens PE=2 SV=1 - [B3KM36_HUMAN]	1.40581e+06	2.07608	10.9	3	3	211	23.6972	6.69775
Q8WU67	Phospholipase ABHD3 OS=Homo sapiens GN=ABHD3 PE=1 SV=2 - [ABHD3_HUMAN]	1.40132e+06	3.49998	4.4	2	2	409	45.979	7.1665
P40939	Trifunctional enzyme subunit alpha, mitochondrial OS=Homo sapiens GN=HADHA PE=1 SV=2 - [ECHA_HUMAN]	1.39697e+06	29.9615	15.33	9	13	763	82.9469	9.0415
Q69EZ8	Prothrombin (Fragment) OS=Homo sapiens PE=1 SV=1 - [Q69EZ8_HUMAN]	1.3963e+06	3.07103	8.14	2	2	295	33.616	8.25049
B7Z2X4	cDNA FLJ53327, highly similar to Gelsolin OS=Homo sapiens PE=2 SV=1 - [B7Z2X4_HUMAN]	1.38764e+06	20.8188	10.92	7	9	705	77.7411	5.69385
P62140	Serine/threonine-protein phosphatase PP1-beta catalytic subunit OS=Homo sapiens GN=PPP1CB PE=1 SV=3 - [PP1B_HUMAN]	1.3841e+06	22.9313	15.9	5	9	327	37.1626	6.18896
B4DNA0	cDNA FLJ58027 OS=Homo sapiens PE=2 SV=1 - [B4DNA0_HUMAN]	1.38192e+06	7.26475	5.12	2	3	430	47.3496	6.84424
A8K4G7	cDNA FLJ78528, highly similar to Homo sapiens vacuolar protein sorting 4B (yeast) (VPS4B), mRNA OS=Homo sapiens PE=2 SV=1 - [A8K4G7_HUMAN]	1.38046e+06	5.79786	8.78	3	4	444	49.2424	6.75635
B3KTG4	cDNA FLJ38197 fis, clone FCBBF1000367, highly similar to Ubiquitin carboxyl-terminal hydrolase 14 (EC 3.1.2.15) OS=Homo sapiens PE=2 SV=1 - [B3KTG4_HUMAN]	1.37031e+06	13.725	9.87	2	4	375	42.6867	7.53271
Q59F10	Aldehyde dehydrogenase 3B1 variant (Fragment) OS=Homo sapiens PE=2 SV=1 - [Q59F10_HUMAN]	1.36153e+06	14.6974	10.74	4	5	447	49.1401	6.90283
B4DUQ9	cDNA FLJ50873, highly similar to DNA replication licensing factor MCM3 OS=Homo sapiens PE=2 SV=1 - [B4DUQ9_HUMAN]	1.35949e+06	15.7651	8.53	5	7	762	85.5853	6.15088
B2RDG1	cDNA, FLJ96593 OS=Homo sapiens PE=2 SV=1 - [B2RDG1_HUMAN]	1.35817e+06	12.783	6.21	3	4	515	59.3448	9.17334
Q9UG63	ATP-binding cassette sub-family F member 2 OS=Homo sapiens GN=ABCF2 PE=1 SV=2 - [ABCF2_HUMAN]	1.34487e+06	11.4324	6.74	4	5	623	71.2446	7.37158
Q0VGD6	HNRPR protein (Fragment) OS=Homo sapiens GN=HNRPR PE=2 SV=1 - [Q0VGD6_HUMAN]	1.34171e+06	12.592	7.08	4	5	607	67.8188	8.90967
C9K0G7	D-beta-hydroxybutyrate dehydrogenase, mitochondrial (Fragment) OS=Homo sapiens GN=BDH1 PE=1 SV=1 - [C9K0G7_HUMAN]	1.33633e+06	2.74766	15.66	3	3	166	18.4324	7.84033
O95831	Apoptosis-inducing factor 1, mitochondrial OS=Homo sapiens GN=AIFM1 PE=1 SV=1 - [AIFM1_HUMAN]	1.33354e+06	18.0177	9.3	5	6	613	66.8589	8.95361
P35606	Coatomer subunit beta' OS=Homo sapiens GN=COPB2 PE=1 SV=2 - [COPB2_HUMAN]	1.33167e+06	23.8759	11.15	8	10	906	102.422	5.2749
A0A024R326	Ribosomal protein L29, isoform CRA_a OS=Homo sapiens GN=RPL29 PE=4 SV=1 - [A0A024R326_HUMAN]	1.31909e+06	6.85546	14.65	2	3	157	17.5419	11.6636
P35249	Replication factor C subunit 4 OS=Homo sapiens GN=RFC4 PE=1 SV=2 - [RFC4_HUMAN]	1.31765e+06	14.1327	17.36	5	7	363	39.6569	8.01611
A0A087WTT6	40S ribosomal protein S29 OS=Homo sapiens GN=RPS29 PE=1 SV=1 - [A0A087WTT6_HUMAN]	1.31305e+06	1.76703	28.3	2	2	53	6.11113	9.14404
A8K6L3	cDNA FLJ76883, highly similar to Homo sapiens FKSG44 gene (FKSG44), mRNA OS=Homo sapiens PE=2 SV=1 - [A8K6L3_HUMAN]	1.31275e+06	14.809	10.78	4	6	464	51.1331	6.11279
Q01813	ATP-dependent 6-phosphofructokinase, platelet type OS=Homo sapiens GN=PFKP PE=1 SV=2 - [PFKAP_HUMAN]	1.30942e+06	46.0112	16.33	9	17	784	85.5415	7.54736
Q9UL25	Ras-related protein Rab-21 OS=Homo sapiens GN=RAB21 PE=1 SV=3 - [RAB21_HUMAN]	1.30666e+06	16.1204	20	4	6	225	24.3323	7.94287
P12259	Coagulation factor V OS=Homo sapiens GN=F5 PE=1 SV=4 - [FA5_HUMAN]	1.30516e+06	14.3028	2.61	5	6	2224	251.546	6.04932
Q14156	Protein EFR3 homolog A OS=Homo sapiens GN=EFR3A PE=1 SV=2 - [EFR3A_HUMAN]	1.29848e+06	17.4385	9.99	6	7	821	92.8649	6.69775
P11177	Pyruvate dehydrogenase E1 component subunit beta, mitochondrial OS=Homo sapiens GN=PDHB PE=1 SV=3 - [ODPB_HUMAN]	1.29583e+06	9.75353	14.21	4	4	359	39.208	6.65381
O14828	Secretory carrier-associated membrane protein 3 OS=Homo sapiens GN=SCAMP3 PE=1 SV=3 - [SCAM3_HUMAN]	1.2937e+06	19.6683	22.77	5	7	347	38.2623	7.63525
Q59EK6	TNF receptor-associated protein 1 variant (Fragment) OS=Homo sapiens PE=3 SV=1 - [Q59EK6_HUMAN]	1.29323e+06	16.7205	8.53	5	6	703	79.9427	8.20654
R4GMX5	Basigin (Fragment) OS=Homo sapiens GN=BSG PE=1 SV=1 - [R4GMX5_HUMAN]	1.28958e+06	1.95499	27.38	2	2	84	9.32951	5.36377
Q9P035	Very-long-chain (3R)-3-hydroxyacyl-CoA dehydratase 3 OS=Homo sapiens GN=HACD3 PE=1 SV=2 - [HACD3_HUMAN]	1.28063e+06	4.94572	11.88	3	3	362	43.1316	8.93896
Q14166	Tubulin--tyrosine ligase-like protein 12 OS=Homo sapiens GN=TTLL12 PE=1 SV=2 - [TTL12_HUMAN]	1.26378e+06	20.6562	11.34	6	9	644	74.356	5.52881
O00410	Importin-5 OS=Homo sapiens GN=IPO5 PE=1 SV=4 - [IPO5_HUMAN]	1.25979e+06	16.8732	8.75	7	10	1097	123.55	4.94482
O94874	E3 UFM1-protein ligase 1 OS=Homo sapiens GN=UFL1 PE=1 SV=2 - [UFL1_HUMAN]	1.25722e+06	2.68287	2.77	2	2	794	89.5398	6.78564
Q15181	Inorganic pyrophosphatase OS=Homo sapiens GN=PPA1 PE=1 SV=2 - [IPYR_HUMAN]	1.24693e+06	7.31511	10.03	2	3	289	32.6392	5.85889
B4E0V4	cDNA FLJ53523, highly similar to Sialidase-3 (EC 3.2.1.18) OS=Homo sapiens PE=2 SV=1 - [B4E0V4_HUMAN]	1.24587e+06	5.66043	8.24	2	3	352	39.3921	6.87354
B4E0A1	cDNA FLJ56277, highly similar to Toll-like receptor 9 OS=Homo sapiens PE=2 SV=1 - [B4E0A1_HUMAN]	1.24191e+06	11.8218	5.76	5	5	1129	127.207	8.04541
B4E266	cDNA FLJ58466, highly similar to Leucyl-tRNA synthetase, cytoplasmic (EC 6.1.1.4) OS=Homo sapiens PE=2 SV=1 - [B4E266_HUMAN]	1.23894e+06	14.3743	8.14	7	7	1130	129.105	7.78174
Q9UBX3	Mitochondrial dicarboxylate carrier OS=Homo sapiens GN=SLC25A10 PE=1 SV=2 - [DIC_HUMAN]	1.23536e+06	8.81987	10.1	3	4	287	31.2623	9.53955
A8K9T5	E3 ubiquitin-protein ligase OS=Homo sapiens PE=2 SV=1 - [A8K9T5_HUMAN]	1.23521e+06	13.974	4.45	4	7	922	105.147	5.8335
Q9NQX4	Unconventional myosin-Vc OS=Homo sapiens GN=MYO5C PE=1 SV=2 - [MYO5C_HUMAN]	1.23453e+06	10.9551	2.76	4	5	1742	202.682	7.7085
B3KNN7	cDNA FLJ30049 fis, clone ADRGL1000033, highly similar to 26S proteasome non-ATPase regulatory subunit 3 OS=Homo sapiens PE=2 SV=1 - [B3KNN7_HUMAN]	1.23099e+06	33.4608	21.69	9	12	498	57.1966	8.45557
Q14204	Cytoplasmic dynein 1 heavy chain 1 OS=Homo sapiens GN=DYNC1H1 PE=1 SV=5 - [DYHC1_HUMAN]	1.22092e+06	23.2473	2.99	12	14	4646	532.072	6.40479
C9J5X1	Tyrosine-protein kinase receptor OS=Homo sapiens GN=IGF1R PE=1 SV=1 - [C9J5X1_HUMAN]	1.21946e+06	7.71732	5.05	6	6	1366	154.691	5.8335
O95466	Formin-like protein 1 OS=Homo sapiens GN=FMNL1 PE=1 SV=3 - [FMNL1_HUMAN]	1.21558e+06	23.0083	11.64	11	11	1100	121.777	5.71924
O75396	Vesicle-trafficking protein SEC22b OS=Homo sapiens GN=SEC22B PE=1 SV=4 - [SC22B_HUMAN]	1.21147e+06	9.03415	15.81	3	3	215	24.5775	6.91748
Q4W4Y1	Dopamine receptor interacting protein 4 OS=Homo sapiens GN=DRIP4 PE=2 SV=1 - [Q4W4Y1_HUMAN]	1.19628e+06	28.558	11.64	8	10	868	96.0192	6.52197
Q8IV08	Phospholipase D3 OS=Homo sapiens GN=PLD3 PE=1 SV=1 - [PLD3_HUMAN]	1.19177e+06	7.09654	6.33	3	3	490	54.6705	6.46826
J3KR24	Isoleucine--tRNA ligase, cytoplasmic OS=Homo sapiens GN=IARS PE=1 SV=1 - [J3KR24_HUMAN]	1.18826e+06	30.9283	11.2	11	14	1152	131.68	6.11279
Q2I0M4	Leucine-rich repeat-containing protein 26 OS=Homo sapiens GN=LRRC26 PE=1 SV=2 - [LRC26_HUMAN]	1.18284e+06	15.2597	19.46	5	7	334	34.8346	9.17334
Q92608	Dedicator of cytokinesis protein 2 OS=Homo sapiens GN=DOCK2 PE=1 SV=2 - [DOCK2_HUMAN]	1.18123e+06	15.1032	5.25	9	10	1830	211.812	6.87354
B7Z390	cDNA FLJ53336, highly similar to ADAM 15 (EC 3.4.24.-) (Adisintegrin and metalloproteinase domain 15) OS=Homo sapiens PE=2 SV=1 - [B7Z390_HUMAN]	1.17961e+06	7.34822	3.46	2	3	809	87.2521	6.41748
B4DDW1	cDNA FLJ52156, moderately similar to Mus musculus methyltransferase like 7A (Mettl7a), mRNA OS=Homo sapiens PE=2 SV=1 - [B4DDW1_HUMAN]	1.17681e+06	13.6337	24	3	4	175	20.4936	8.92432
B7Z6W5	Cystathionine beta-synthase OS=Homo sapiens PE=2 SV=1 - [B7Z6W5_HUMAN]	1.17412e+06	3.80211	4.1	2	2	463	51.0694	6.32861
A0A087WX29	TAR DNA-binding protein 43 (Fragment) OS=Homo sapiens GN=TARDBP PE=1 SV=1 - [A0A087WX29_HUMAN]	1.1725e+06	18.5327	16.05	3	6	243	26.7264	7.76709
B4E2Z8	cDNA FLJ61206, highly similar to Homo sapiens multiple substrate lipid kinase (MULK), mRNA OS=Homo sapiens PE=2 SV=1 - [B4E2Z8_HUMAN]	1.17127e+06	14.6413	18.78	5	7	394	43.7576	6.34131
Q12904	Aminoacyl tRNA synthase complex-interacting multifunctional protein 1 OS=Homo sapiens GN=AIMP1 PE=1 SV=2 - [AIMP1_HUMAN]	1.16687e+06	12.5859	25.32	5	6	312	34.3311	8.42627
Q5JPF3	Ankyrin repeat domain-containing protein 36C OS=Homo sapiens GN=ANKRD36C PE=2 SV=3 - [AN36C_HUMAN]	1.16587e+06	1.61489	1.01	2	2	1778	199.626	7.82568
J3QQM1	26S protease regulatory subunit 8 (Fragment) OS=Homo sapiens GN=PSMC5 PE=1 SV=1 - [J3QQM1_HUMAN]	1.15957e+06	5.80736	12.93	3	4	263	29.3284	6.17627
B7Z7D1	cDNA FLJ58702, highly similar to Casein kinase I isoform gamma-1 (EC 2.7.11.1) OS=Homo sapiens PE=2 SV=1 - [B7Z7D1_HUMAN]	1.1594e+06	4.09974	8.2	3	4	378	43.4811	8.96826
Q01650	Large neutral amino acids transporter small subunit 1 OS=Homo sapiens GN=SLC7A5 PE=1 SV=2 - [LAT1_HUMAN]	1.15571e+06	7.45472	6.71	2	2	507	54.9743	7.72314
H3BPJ9	NADH dehydrogenase [ubiquinone] 1 beta subcomplex subunit 10 OS=Homo sapiens GN=NDUFB10 PE=1 SV=1 - [H3BPJ9_HUMAN]	1.15287e+06	10.0759	13.04	2	5	161	19.2456	8.70459
A0A024R7S3	Clathrin, light polypeptide (Lcb), isoform CRA_c OS=Homo sapiens GN=CLTB PE=4 SV=1 - [A0A024R7S3_HUMAN]	1.14626e+06	1.62653	8.53	3	3	211	23.1671	4.69092
I6L9I9	FMNL1 protein OS=Homo sapiens GN=FMNL1 PE=2 SV=1 - [I6L9I9_HUMAN]	1.14517e+06	9.71294	9.11	5	5	626	69.4159	5.37646
P38606	V-type proton ATPase catalytic subunit A OS=Homo sapiens GN=ATP6V1A PE=1 SV=2 - [VATA_HUMAN]	1.14468e+06	4.74847	7.78	4	4	617	68.2605	5.51611
Q9Y678	Coatomer subunit gamma-1 OS=Homo sapiens GN=COPG1 PE=1 SV=1 - [COPG1_HUMAN]	1.1436e+06	16.7136	11.21	7	9	874	97.6555	5.46533
B4DLL6	cDNA FLJ54961, highly similar to Interferon-gamma receptor alpha chain OS=Homo sapiens PE=2 SV=1 - [B4DLL6_HUMAN]	1.13605e+06	7.94964	6.94	2	3	461	51.5026	4.93213
G3V5L0	Serine hydroxymethyltransferase, mitochondrial (Fragment) OS=Homo sapiens GN=SHMT2 PE=1 SV=1 - [G3V5L0_HUMAN]	1.1347e+06	8.35862	17.67	3	3	215	23.9499	5.89697
F5H5S0	Replication factor C subunit 5 (Fragment) OS=Homo sapiens GN=RFC5 PE=1 SV=1 - [F5H5S0_HUMAN]	1.12822e+06	4.16573	21.15	2	2	104	11.8923	8.71924
Q9Y490	Talin-1 OS=Homo sapiens GN=TLN1 PE=1 SV=3 - [TLN1_HUMAN]	1.12074e+06	39.6856	6.3	13	17	2541	269.599	6.07471
B7Z8H4	Inactive rhomboid protein OS=Homo sapiens PE=2 SV=1 - [B7Z8H4_HUMAN]	1.11263e+06	1.86155	5.46	3	3	458	51.3091	9.96436
K7EJC1	26S proteasome non-ATPase regulatory subunit 8 OS=Homo sapiens GN=PSMD8 PE=1 SV=1 - [K7EJC1_HUMAN]	1.10821e+06	1.65338	9.88	2	2	172	19.7682	6.93213
P31689	DnaJ homolog subfamily A member 1 OS=Homo sapiens GN=DNAJA1 PE=1 SV=2 - [DNJA1_HUMAN]	1.10132e+06	14.562	9.32	4	6	397	44.8395	7.07861
O60667	Fas apoptotic inhibitory molecule 3 OS=Homo sapiens GN=FCMR PE=1 SV=1 - [FAIM3_HUMAN]	1.09739e+06	5.55171	7.44	2	2	390	43.1193	9.74463
B4E295	Calcium-transporting ATPase OS=Homo sapiens PE=2 SV=1 - [B4E295_HUMAN]	1.07162e+06	21.4804	8.64	6	8	903	98.6103	6.60986
Q04656	Copper-transporting ATPase 1 OS=Homo sapiens GN=ATP7A PE=1 SV=3 - [ATP7A_HUMAN]	1.07108e+06	14.8007	3.47	5	8	1500	163.27	6.23975
B4DY09	Interleukin enhancer-binding factor 2 OS=Homo sapiens GN=ILF2 PE=1 SV=1 - [B4DY09_HUMAN]	1.07031e+06	10.1431	16.48	4	5	352	38.8862	4.94482
Q9BT67	NEDD4 family-interacting protein 1 OS=Homo sapiens GN=NDFIP1 PE=1 SV=1 - [NFIP1_HUMAN]	1.06083e+06	10.159	12.67	3	6	221	24.8834	4.67822
Q6P2E9	Enhancer of mRNA-decapping protein 4 OS=Homo sapiens GN=EDC4 PE=1 SV=1 - [EDC4_HUMAN]	1.05817e+06	28.1281	8.14	8	11	1401	151.567	5.85889
A0A087X106	Keratin, type II cuticular Hb1 OS=Homo sapiens GN=KRT81 PE=1 SV=1 - [A0A087X106_HUMAN]	1.05608e+06	12.6013	7.85	3	4	484	53.082	5.46533
A5YPB6	PDHA1 (Fragment) OS=Homo sapiens GN=PDHA1 PE=2 SV=1 - [A5YPB6_HUMAN]	1.05472e+06	4.91583	6.9	2	2	261	28.7612	6.23975
B7Z570	cDNA FLJ53078, highly similar to Splicing factor, arginine/serine-rich 1 OS=Homo sapiens PE=2 SV=1 - [B7Z570_HUMAN]	1.05298e+06	2.07764	13.99	2	3	143	16.2101	11.0923
J3QL14	V-type proton ATPase subunit d 1 (Fragment) OS=Homo sapiens GN=ATP6V0D1 PE=1 SV=1 - [J3QL14_HUMAN]	1.05265e+06	9.60369	14.66	3	4	232	26.7983	4.94482
P54577	Tyrosine--tRNA ligase, cytoplasmic OS=Homo sapiens GN=YARS PE=1 SV=4 - [SYYC_HUMAN]	1.05215e+06	12.6603	12.12	6	7	528	59.1061	7.04932
P78368	Casein kinase I isoform gamma-2 OS=Homo sapiens GN=CSNK1G2 PE=1 SV=1 - [KC1G2_HUMAN]	1.04921e+06	6.32915	10.36	4	5	415	47.4272	9.05615
H3BRG4	Cytochrome b-c1 complex subunit 2, mitochondrial OS=Homo sapiens GN=UQCRC2 PE=1 SV=1 - [H3BRG4_HUMAN]	1.04852e+06	10.4583	8.74	3	4	412	44.607	8.99756
O96019	Actin-like protein 6A OS=Homo sapiens GN=ACTL6A PE=1 SV=1 - [ACL6A_HUMAN]	1.0476e+06	4.98332	5.59	2	3	429	47.4303	5.60498
B2RDK6	cDNA, FLJ96656, highly similar to Homo sapiens SPFH domain family, member 1 (SPFH1), mRNA OS=Homo sapiens PE=2 SV=1 - [B2RDK6_HUMAN]	1.04749e+06	8.8389	9.54	3	4	346	38.8873	7.86963
A0A024R5B2	MAP/microtubule affinity-regulating kinase 2, isoform CRA_c OS=Homo sapiens GN=MARK2 PE=4 SV=1 - [A0A024R5B2_HUMAN]	1.04684e+06	16.947	10.85	5	7	691	77.5828	9.5835
B4DZB4	cDNA FLJ51707, highly similar to Heat-shock protein 105 kDa OS=Homo sapiens PE=2 SV=1 - [B4DZB4_HUMAN]	1.04617e+06	10.9111	5.01	3	5	639	71.1613	8.45557
Q9BSV4	SFPQ protein (Fragment) OS=Homo sapiens GN=SFPQ PE=2 SV=2 - [Q9BSV4_HUMAN]	1.04225e+06	6.88058	8.04	5	5	634	68.5879	8.82178
A0A087WY71	AP-2 complex subunit mu OS=Homo sapiens GN=AP2M1 PE=1 SV=1 - [A0A087WY71_HUMAN]	1.04038e+06	4.48004	9.91	4	4	434	49.495	9.53955
S4R3Q6	Vacuolar protein sorting-associated protein 26A OS=Homo sapiens GN=VPS26A PE=1 SV=1 - [S4R3Q6_HUMAN]	1.03693e+06	5.53851	15.93	3	3	226	26.1805	6.23975
B4DSA4	Ferrochelatase OS=Homo sapiens PE=2 SV=1 - [B4DSA4_HUMAN]	1.03661e+06	6.73813	23.13	5	6	281	32.2622	6.66846
A0A024QYX7	Eukaryotic translation initiation factor 3 subunit C OS=Homo sapiens GN=EIF3S8 PE=3 SV=1 - [A0A024QYX7_HUMAN]	1.03589e+06	14.3638	10.05	5	5	597	69.223	6.69775
B4DY59	cDNA FLJ56267, highly similar to Transducin beta-like 2 protein OS=Homo sapiens PE=2 SV=1 - [B4DY59_HUMAN]	1.0349e+06	16.6863	20.75	5	6	318	35.3569	8.95361
Q14008	Cytoskeleton-associated protein 5 OS=Homo sapiens GN=CKAP5 PE=1 SV=3 - [CKAP5_HUMAN]	1.0324e+06	33.8789	6.55	11	16	2032	225.352	7.79639
A8MTH1	55 kDa erythrocyte membrane protein (Fragment) OS=Homo sapiens GN=MPP1 PE=1 SV=1 - [A8MTH1_HUMAN]	1.02467e+06	3.71238	5.81	2	2	241	26.9209	9.15869
K7EMW4	Nicalin OS=Homo sapiens GN=NCLN PE=1 SV=1 - [K7EMW4_HUMAN]	1.0193e+06	18.4502	14.11	5	7	489	54.8394	7.48877
A0A0B4J2A4	3-ketoacyl-CoA thiolase, mitochondrial OS=Homo sapiens GN=ACAA2 PE=1 SV=1 - [A0A0B4J2A4_HUMAN]	1.01662e+06	7.79534	6.09	2	3	394	41.5754	7.89893
Q8WUX1	Sodium-coupled neutral amino acid transporter 5 OS=Homo sapiens GN=SLC38A5 PE=1 SV=1 - [S38A5_HUMAN]	1.01362e+06	11.9716	9.53	4	6	472	51.4229	8.20654
Q9UGN4	CMRF35-like molecule 8 OS=Homo sapiens GN=CD300A PE=1 SV=2 - [CLM8_HUMAN]	1.00599e+06	12.5318	15.72	3	4	299	33.1799	5.49072
B4DJV6	cDNA FLJ54007, highly similar to Engulfment and cell motility protein 1(CED-12 homolog) OS=Homo sapiens PE=2 SV=1 - [B4DJV6_HUMAN]	1.00044e+06	11.5815	11.73	7	7	631	72.9661	6.20166
P39748	Flap endonuclease 1 OS=Homo sapiens GN=FEN1 PE=1 SV=1 - [FEN1_HUMAN]	999466	15.3663	10	3	6	380	42.5661	8.6167
K7ESP4	Dephospho-CoA kinase domain-containing protein (Fragment) OS=Homo sapiens GN=DCAKD PE=1 SV=1 - [K7ESP4_HUMAN]	998533	9.25502	16.27	3	4	209	24.162	9.67139
B4E1E2	cDNA FLJ61530, highly similar to Hepatocyte growth factor-regulated tyrosine kinase substrate OS=Homo sapiens PE=2 SV=1 - [B4E1E2_HUMAN]	998206	4.97258	3.78	2	2	661	74.8076	7.98682
F5GY15	BTB/POZ domain-containing adapter for CUL3-mediated RhoA degradation protein 3 (Fragment) OS=Homo sapiens GN=KCTD10 PE=1 SV=1 - [F5GY15_HUMAN]	997177	5.13601	28.85	3	3	104	11.721	5.92236
Q13347	Eukaryotic translation initiation factor 3 subunit I OS=Homo sapiens GN=EIF3I PE=1 SV=1 - [EIF3I_HUMAN]	985084	9.60035	11.38	3	4	325	36.4786	5.64307
A0A024R3R5	Lamin B receptor, isoform CRA_a OS=Homo sapiens GN=LBR PE=4 SV=1 - [A0A024R3R5_HUMAN]	981268	5.1256	4.88	2	2	615	70.685	9.36377
B7Z957	cDNA FLJ52849, highly similar to Homo sapiens acyl-CoA thioesterase 7 (ACOT7), transcript variant hBACHc, mRNA OS=Homo sapiens PE=2 SV=1 - [B7Z957_HUMAN]	980366	3.71052	9.87	2	2	223	24.8056	6.93213
P10909	Clusterin OS=Homo sapiens GN=CLU PE=1 SV=1 - [CLUS_HUMAN]	978602	20.7006	14.03	4	8	449	52.461	6.26514
B7Z4P1	cDNA FLJ58024, highly similar to NADH-ubiquinone oxidoreductase 20 kDa subunit, mitochondrial (EC 1.6.5.3) OS=Homo sapiens PE=2 SV=1 - [B7Z4P1_HUMAN]	976500	4.57138	15.54	2	2	148	15.7532	10.5796
Q969F2	Protein naked cuticle homolog 2 OS=Homo sapiens GN=NKD2 PE=1 SV=1 - [NKD2_HUMAN]	972867	2.07968	5.54	2	2	451	50.0248	7.95752
Q9H3M7	Thioredoxin-interacting protein OS=Homo sapiens GN=TXNIP PE=1 SV=1 - [TXNIP_HUMAN]	971747	4.38729	5.63	2	2	391	43.6331	7.50342
H0Y950	ADP-ribosyl cyclase/cyclic ADP-ribose hydrolase 1 (Fragment) OS=Homo sapiens GN=CD38 PE=1 SV=7 - [H0Y950_HUMAN]	970315	9.09078	20.39	3	4	152	17.4926	5.84619
Q9NRW4	Dual specificity protein phosphatase 22 OS=Homo sapiens GN=DUSP22 PE=1 SV=1 - [DUS22_HUMAN]	969577	5.86082	17.39	3	3	184	20.8967	8.104
B4DWQ5	cDNA FLJ51655, highly similar to Actin-like protein 2 OS=Homo sapiens PE=2 SV=1 - [B4DWQ5_HUMAN]	968516	7.4711	10.49	3	4	305	34.4859	5.71924
O60493	Sorting nexin-3 OS=Homo sapiens GN=SNX3 PE=1 SV=3 - [SNX3_HUMAN]	967406	6.00405	18.52	3	3	162	18.7508	8.66064
O75828	Carbonyl reductase [NADPH] 3 OS=Homo sapiens GN=CBR3 PE=1 SV=3 - [CBR3_HUMAN]	961794	7.5944	9.03	2	3	277	30.8307	6.17627
A0A024RDA1	Exocyst complex component 1, isoform CRA_a OS=Homo sapiens GN=EXOC1 PE=4 SV=1 - [A0A024RDA1_HUMAN]	961298	5.05485	1.82	2	3	879	100.219	6.59521
B7Z3Q4	cDNA FLJ51873, highly similar to Alkyldihydroxyacetonephosphate synthase, peroxisomal (EC 2.5.1.26) OS=Homo sapiens PE=2 SV=1 - [B7Z3Q4_HUMAN]	951504	19.9285	14.79	6	8	568	63.8061	6.82959
H7C3I1	Hsc70-interacting protein (Fragment) OS=Homo sapiens GN=ST13 PE=1 SV=1 - [H7C3I1_HUMAN]	945992	12.7918	25.34	3	5	146	16.3191	4.88135
B4DP70	cDNA FLJ51017, highly similar to ATP-dependent RNA helicase DDX1 (EC 3.6.1.-) (Fragment) OS=Homo sapiens PE=2 SV=1 - [B4DP70_HUMAN]	943892	4.70066	3.59	2	3	529	59.1591	8.25049
Q8NBN7	Retinol dehydrogenase 13 OS=Homo sapiens GN=RDH13 PE=1 SV=2 - [RDH13_HUMAN]	942240	9.9219	12.99	3	4	331	35.9099	8.104
Q59FM5	Guanine nucleotide-binding protein G, alpha subunit variant (Fragment) OS=Homo sapiens PE=2 SV=1 - [Q59FM5_HUMAN]	941584	7.57431	16.81	5	5	357	41.8644	5.69385
P43490	Nicotinamide phosphoribosyltransferase OS=Homo sapiens GN=NAMPT PE=1 SV=1 - [NAMPT_HUMAN]	940918	7.30084	14.87	6	6	491	55.4866	7.15186
Q2L6I5	Major histocompatibility complex, class I, E OS=Homo sapiens GN=HLA-E PE=3 SV=1 - [Q2L6I5_HUMAN]	939471	8.31891	7.14	2	3	364	40.6851	5.92236
U3KQP3	NADH dehydrogenase [ubiquinone] 1 alpha subcomplex subunit 13 (Fragment) OS=Homo sapiens GN=NDUFA13 PE=4 SV=2 - [U3KQP3_HUMAN]	937693	6.06078	29.33	2	3	75	8.70253	9.979
I3L1P8	Mitochondrial 2-oxoglutarate/malate carrier protein (Fragment) OS=Homo sapiens GN=SLC25A11 PE=1 SV=1 - [I3L1P8_HUMAN]	937029	8.54062	15.88	4	4	296	32.1618	9.77393
Q96JB5	CDK5 regulatory subunit-associated protein 3 OS=Homo sapiens GN=CDK5RAP3 PE=1 SV=2 - [CK5P3_HUMAN]	932713	4.51099	7.31	4	4	506	56.885	4.75439
B4DLY4	cDNA FLJ52327, highly similar to Aconitate hydratase, mitochondrial (EC 4.2.1.3) OS=Homo sapiens PE=2 SV=1 - [B4DLY4_HUMAN]	926665	9.19916	6.82	4	4	674	73.1315	7.02002
Q9H3U1	Protein unc-45 homolog A OS=Homo sapiens GN=UNC45A PE=1 SV=1 - [UN45A_HUMAN]	923168	11.5065	5.08	4	4	944	103.011	6.07471
F5H1S8	Malectin (Fragment) OS=Homo sapiens GN=MLEC PE=1 SV=1 - [F5H1S8_HUMAN]	919307	6.30589	17.12	2	2	146	16.7186	5.56689
A8K9U6	cDNA FLJ76121, highly similar to Homo sapiens zinc finger CCCH-type, antiviral 1 (ZC3HAV1), transcript variant 1, mRNA OS=Homo sapiens PE=2 SV=1 - [A8K9U6_HUMAN]	918525	20.1696	7.32	5	7	902	101.392	8.35303
B3KQG6	cDNA FLJ90427 fis, clone NT2RP3000481, highly similar to Importin-7 OS=Homo sapiens PE=2 SV=1 - [B3KQG6_HUMAN]	911920	5.17867	3.05	2	2	722	82.4626	4.61475
O00292	Left-right determination factor 2 OS=Homo sapiens GN=LEFTY2 PE=1 SV=2 - [LFTY2_HUMAN]	910443	12.4349	15.03	4	5	366	40.8942	8.55811
A0A024RC87	Ribonuclease/angiogenin inhibitor 1, isoform CRA_a OS=Homo sapiens GN=RNH1 PE=4 SV=1 - [A0A024RC87_HUMAN]	910254	21.763	14.25	5	7	456	49.3848	4.84326
P10301	Ras-related protein R-Ras OS=Homo sapiens GN=RRAS PE=1 SV=1 - [RRAS_HUMAN]	909047	13.7645	23.85	3	5	218	23.4659	6.93213
P51570	Galactokinase OS=Homo sapiens GN=GALK1 PE=1 SV=1 - [GALK1_HUMAN]	907738	17.8922	16.07	5	7	392	42.2456	6.45557
Q9BTU6	Phosphatidylinositol 4-kinase type 2-alpha OS=Homo sapiens GN=PI4K2A PE=1 SV=1 - [P4K2A_HUMAN]	905017	8.72832	8.77	4	4	479	53.9886	8.29443
C9IZN7	Protein TBRG4 (Fragment) OS=Homo sapiens GN=TBRG4 PE=1 SV=1 - [C9IZN7_HUMAN]	898989	7.75092	11.31	3	3	283	31.8679	8.98291
E9PIY1	Protein kinase C and casein kinase substrate in neurons protein 3 OS=Homo sapiens GN=PACSIN3 PE=1 SV=1 - [E9PIY1_HUMAN]	898878	2.64898	7.19	2	2	320	37.1904	6.90283
P41091	Eukaryotic translation initiation factor 2 subunit 3 OS=Homo sapiens GN=EIF2S3 PE=1 SV=3 - [IF2G_HUMAN]	893901	6.01007	8.9	3	3	472	51.0772	8.39697
A0A024RDD6	Uncharacterized protein OS=Homo sapiens GN=LOC285513 PE=4 SV=1 - [A0A024RDD6_HUMAN]	891206	27.6832	14.95	7	10	776	82.3597	7.56201
P25685	DnaJ homolog subfamily B member 1 OS=Homo sapiens GN=DNAJB1 PE=1 SV=4 - [DNJB1_HUMAN]	886347	20.7674	13.82	4	8	340	38.0204	8.63135
O00186	Syntaxin-binding protein 3 OS=Homo sapiens GN=STXBP3 PE=1 SV=2 - [STXB3_HUMAN]	882341	17.1359	9.12	5	8	592	67.7208	7.79639
Q9UBS4	DnaJ homolog subfamily B member 11 OS=Homo sapiens GN=DNAJB11 PE=1 SV=1 - [DJB11_HUMAN]	862005	10.8968	15.08	4	4	358	40.4886	6.17627
Q9UBB4	Ataxin-10 OS=Homo sapiens GN=ATXN10 PE=1 SV=1 - [ATX10_HUMAN]	857957	21.4494	16.21	7	9	475	53.4548	5.24951
H7C1N2	Protein cordon-bleu (Fragment) OS=Homo sapiens GN=COBL PE=1 SV=1 - [H7C1N2_HUMAN]	856847	8.77634	6.96	6	7	1106	118.965	7.44482
A0A024RBH7	Thymopoietin, isoform CRA_a OS=Homo sapiens GN=TMPO PE=4 SV=1 - [A0A024RBH7_HUMAN]	851418	6.17776	8.41	2	3	345	38.7143	9.15869
A0A0X7YV70	MHC class I antigen (Fragment) OS=Homo sapiens GN=HLA-A PE=4 SV=1 - [A0A0X7YV70_HUMAN]	846966	1.9662	8.84	2	2	181	20.814	6.13818
Q92974	Rho guanine nucleotide exchange factor 2 OS=Homo sapiens GN=ARHGEF2 PE=1 SV=4 - [ARHG2_HUMAN]	841771	7.53829	4.16	4	4	986	111.473	7.26904
Q9NPF0	CD320 antigen OS=Homo sapiens GN=CD320 PE=1 SV=1 - [CD320_HUMAN]	840119	4.07452	7.09	2	2	282	28.9721	4.75439
I3L397	Eukaryotic translation initiation factor 5A (Fragment) OS=Homo sapiens GN=EIF5A PE=1 SV=7 - [I3L397_HUMAN]	839080	4.47904	27.89	3	4	147	16.108	4.99561
P35998	26S protease regulatory subunit 7 OS=Homo sapiens GN=PSMC2 PE=1 SV=3 - [PRS7_HUMAN]	835100	19.8385	14.09	5	7	433	48.6031	5.94775
Q96PY5	Formin-like protein 2 OS=Homo sapiens GN=FMNL2 PE=1 SV=3 - [FMNL2_HUMAN]	832683	19.7689	5.52	5	7	1086	123.243	7.40088
Q59FC4	Presynaptic protein SAP97 variant (Fragment) OS=Homo sapiens PE=4 SV=1 - [Q59FC4_HUMAN]	830423	7.06296	8.73	4	4	687	75.9137	6.50732
B2RE46	cDNA, FLJ96923, highly similar to Homo sapiens ribophorin II (RPN2), mRNA OS=Homo sapiens PE=2 SV=1 - [B2RE46_HUMAN]	830187	20.4857	13.15	6	10	631	69.2911	5.78271
Q96SP2	cDNA FLJ14726 fis, clone NT2RP3001727, highly similar to Rattus norvegicus implantation-associated protein (IAG2) mRNA OS=Homo sapiens PE=2 SV=1 - [Q96SP2_HUMAN]	814829	2.04477	8.72	2	2	218	24.3623	9.0708
Q05BS0	Eukaryotic translation initiation factor 3 subunit A (Fragment) OS=Homo sapiens GN=EIF3A PE=2 SV=1 - [Q05BS0_HUMAN]	812310	9.86227	6.78	4	5	634	74.6201	8.49951
A0A0G2JNW7	Solute carrier family 12 member 7 OS=Homo sapiens GN=SLC12A7 PE=1 SV=1 - [A0A0G2JNW7_HUMAN]	811418	14.299	8.22	6	6	1083	119.059	6.7124
C9IZL7	Non-POU domain-containing octamer-binding protein (Fragment) OS=Homo sapiens GN=NONO PE=1 SV=1 - [C9IZL7_HUMAN]	810342	4.41559	19.32	4	4	207	23.6583	9.80322
A0A090N8G0	Glycyl-tRNA synthetase OS=Homo sapiens GN=GARS PE=4 SV=1 - [A0A090N8G0_HUMAN]	808517	18.8396	6.86	4	7	685	77.4813	6.23975
B2R841	Serine/threonine-protein kinase PLK OS=Homo sapiens PE=2 SV=1 - [B2R841_HUMAN]	808251	8.85411	8.46	4	5	603	68.2216	8.90967
Q9BR63	FARSB protein (Fragment) OS=Homo sapiens GN=FARSB PE=2 SV=2 - [Q9BR63_HUMAN]	807520	12.3507	6.32	4	5	585	65.6594	6.84424
H0Y7P7	Phosphatidylserine decarboxylase proenzyme, mitochondrial (Fragment) OS=Homo sapiens GN=PISD PE=1 SV=1 - [H0Y7P7_HUMAN]	805673	1.70111	6.08	2	2	362	41.3523	9.43701
O15143	Actin-related protein 2/3 complex subunit 1B OS=Homo sapiens GN=ARPC1B PE=1 SV=3 - [ARC1B_HUMAN]	798870	0	8.87	3	3	372	40.9234	8.35303
B2R6F5	Protein XRP2 OS=Homo sapiens PE=2 SV=1 - [B2R6F5_HUMAN]	796922	4.63799	5.14	2	3	350	39.5994	5.12256
B4DK32	cDNA FLJ61095, highly similar to Ubiquitin conjugation factor E4 A (Fragment) OS=Homo sapiens PE=2 SV=1 - [B4DK32_HUMAN]	796679	17.0665	4.69	4	6	1045	119.732	5.21143
E9PFN5	Glutathione S-transferase kappa 1 OS=Homo sapiens GN=GSTK1 PE=1 SV=1 - [E9PFN5_HUMAN]	793739	13.1405	30	4	5	190	21.6933	8.73389
A0A024R7L5	UPF1 regulator of nonsense transcripts homolog (Yeast), isoform CRA_b OS=Homo sapiens GN=UPF1 PE=4 SV=1 - [A0A024R7L5_HUMAN]	792288	6.48257	4.83	5	5	1118	122.958	6.68311
O00232	26S proteasome non-ATPase regulatory subunit 12 OS=Homo sapiens GN=PSMD12 PE=1 SV=3 - [PSD12_HUMAN]	790611	7.56111	9.21	3	3	456	52.8706	7.6499
A0A096LNZ9	Ubiquitin-like protein ISG15 (Fragment) OS=Homo sapiens GN=ISG15 PE=1 SV=5 - [A0A096LNZ9_HUMAN]	789413	3.01787	21.53	3	3	144	15.6652	6.29053
A0A0C4DGN4	Uncharacterized protein OS=Homo sapiens GN=ZG16B PE=1 SV=1 - [A0A0C4DGN4_HUMAN]	789166	7.68468	24.16	3	4	178	19.588	5.94775
B4DDD6	Drebrin-like protein OS=Homo sapiens GN=DBNL PE=1 SV=1 - [B4DDD6_HUMAN]	788694	12.2713	9.11	3	4	406	45.7184	4.95752
B3KV96	cDNA FLJ16285 fis, clone OCBBF2004038, highly similar to Dihydropyrimidinase-related protein 1 OS=Homo sapiens PE=2 SV=1 - [B3KV96_HUMAN]	784924	4.22504	4.06	2	2	566	61.4043	6.84424
P30049	ATP synthase subunit delta, mitochondrial OS=Homo sapiens GN=ATP5D PE=1 SV=2 - [ATPD_HUMAN]	778823	9.4643	13.69	2	3	168	17.4792	5.49072
A6NLN1	Polypyrimidine tract binding protein 1, isoform CRA_b OS=Homo sapiens GN=PTBP1 PE=1 SV=4 - [A6NLN1_HUMAN]	777050	4.74212	7.4	3	3	527	56.4753	9.37842
A0A024QZV0	HCG1811539, isoform CRA_b OS=Homo sapiens GN=hCG_1811539 PE=3 SV=1 - [A0A024QZV0_HUMAN]	776596	6.43014	5.56	2	3	324	36.155	5.46533
B7Z561	Amino acid transporter OS=Homo sapiens PE=2 SV=1 - [B7Z561_HUMAN]	776088	9.8175	8.41	2	3	452	47.7365	5.52881
A0A0C4DGH5	Cullin-associated NEDD8-dissociated protein 1 (Fragment) OS=Homo sapiens GN=CAND1 PE=1 SV=1 - [A0A0C4DGH5_HUMAN]	773724	17.6113	9.48	6	7	770	85.355	5.50342
A0A067XG54	Phospholipid-transporting ATPase OS=Homo sapiens GN=ATP11C PE=1 SV=1 - [A0A067XG54_HUMAN]	770524	9.6684	3.95	4	4	1113	127.599	6.62451
A0A0A0MTJ5	Inactive tyrosine-protein kinase transmembrane receptor ROR1 OS=Homo sapiens GN=ROR1 PE=1 SV=1 - [A0A0A0MTJ5_HUMAN]	770085	8.78626	4.08	3	3	882	98.3003	7.00537
Q0PHS1	Glucose-6-phosphate 1-dehydrogenase (Fragment) OS=Homo sapiens GN=G6PD PE=3 SV=1 - [Q0PHS1_HUMAN]	768148	13.1152	20.88	5	6	297	33.935	5.89697
A7E2Y5	DnaJ (Hsp40) homolog, subfamily C, member 13 OS=Homo sapiens GN=DNAJC13 PE=2 SV=1 - [A7E2Y5_HUMAN]	763080	10.5068	3.74	7	7	2243	254.291	6.75635
V9H019	DNA mismatch repair protein Msh2 OS=Homo sapiens GN=MSH2 PE=1 SV=1 - [V9H019_HUMAN]	763022	15.459	7.28	5	8	810	90.7977	6.06201
B4DQX8	cDNA FLJ51723, highly similar to DCC-interacting protein 13 alpha (Fragment) OS=Homo sapiens PE=2 SV=1 - [B4DQX8_HUMAN]	753210	8.4603	7.42	3	3	633	71.2944	5.79541
O60711	Leupaxin OS=Homo sapiens GN=LPXN PE=1 SV=1 - [LPXN_HUMAN]	748912	12.1361	8.55	2	4	386	43.3035	6.01123
Q59GX5	L-plastin variant (Fragment) OS=Homo sapiens PE=2 SV=1 - [Q59GX5_HUMAN]	745592	7.61159	9.64	5	5	498	55.6833	5.33838
Q53R15	Putative uncharacterized protein MYL1 (Fragment) OS=Homo sapiens GN=MYL1 PE=4 SV=1 - [Q53R15_HUMAN]	743805	12.2163	19.29	3	5	140	15.5938	4.79248
B3KML1	cDNA FLJ11308 fis, clone PLACE1010074, highly similar to Sorting nexin-2 OS=Homo sapiens PE=2 SV=1 - [B3KML1_HUMAN]	743586	13.4227	11.18	5	6	519	58.4356	5.05908
Q59F96	ATP-binding cassette, sub-family F, member 1 variant (Fragment) OS=Homo sapiens PE=2 SV=1 - [Q59F96_HUMAN]	739800	18.3321	12.82	6	8	593	67.3809	7.7085
Q9Y4D7	Plexin-D1 OS=Homo sapiens GN=PLXND1 PE=1 SV=3 - [PLXD1_HUMAN]	738393	14.7439	3.06	5	6	1925	211.871	7.15186
D7RF68	AGTRAP-BRAF fusion protein OS=Homo sapiens PE=2 SV=1 - [D7RF68_HUMAN]	738132	2.47656	3.02	2	2	597	66.164	8.89502
B2RDD7	Protein arginine N-methyltransferase 5 OS=Homo sapiens PE=2 SV=1 - [B2RDD7_HUMAN]	733365	4.70248	6.28	4	5	637	72.6636	6.29053
H7BXD8	Galectin (Fragment) OS=Homo sapiens GN=LGALS8 PE=1 SV=1 - [H7BXD8_HUMAN]	728683	5.70151	18.29	3	3	175	19.5563	9.62744
B7Z3Z9	Long-chain-fatty-acid--CoA ligase 1 OS=Homo sapiens GN=ACSL1 PE=1 SV=1 - [B7Z3Z9_HUMAN]	727133	11.1752	5.5	3	6	527	58.5483	7.53271
A0A087WWS7	Syntaxin-binding protein 2 OS=Homo sapiens GN=STXBP2 PE=1 SV=1 - [A0A087WWS7_HUMAN]	727029	18.7809	10.71	4	6	579	64.6643	6.84424
Q14677	Clathrin interactor 1 OS=Homo sapiens GN=CLINT1 PE=1 SV=1 - [EPN4_HUMAN]	723479	3.33964	4.64	2	2	625	68.2158	6.41748
A0A075B6F6	Minor histocompatibility antigen H13 (Fragment) OS=Homo sapiens GN=HM13 PE=1 SV=1 - [A0A075B6F6_HUMAN]	721593	14.0178	15.81	4	6	272	30.1427	7.88428
K7ESP1	DnaJ homolog subfamily C member 7 (Fragment) OS=Homo sapiens GN=DNAJC7 PE=1 SV=1 - [K7ESP1_HUMAN]	720811	11.221	19.77	4	5	258	29.3173	5.85889
Q3B7X1	TMX3 protein (Fragment) OS=Homo sapiens GN=TMX3 PE=2 SV=1 - [Q3B7X1_HUMAN]	720227	2.05633	4.96	3	3	423	48.5276	5.69385
B4E123	Tyrosine-protein kinase OS=Homo sapiens PE=2 SV=1 - [B4E123_HUMAN]	717788	2.30501	2.46	2	2	934	104.707	6.85889
E9PIX6	Protein arginine N-methyltransferase 1 (Fragment) OS=Homo sapiens GN=PRMT1 PE=1 SV=2 - [E9PIX6_HUMAN]	717468	1.61149	10.14	2	2	207	23.8211	6.30322
P30566	Adenylosuccinate lyase OS=Homo sapiens GN=ADSL PE=1 SV=2 - [PUR8_HUMAN]	714841	6.58816	4.13	2	3	484	54.854	7.10791
A8KA41	cDNA FLJ75060, highly similar to Homo sapiens 2'-5'-oligoadenylate synthetase 2, 69/71kDa, mRNA OS=Homo sapiens PE=2 SV=1 - [A8KA41_HUMAN]	713208	18.6042	7.71	4	7	687	78.7668	7.91357
K7EML9	Thioredoxin-like protein 1 (Fragment) OS=Homo sapiens GN=TXNL1 PE=1 SV=1 - [K7EML9_HUMAN]	712780	15.4145	23.19	2	4	138	15.5235	6.50732
A5PLK7	RCC2 protein (Fragment) OS=Homo sapiens GN=RCC2 PE=2 SV=1 - [A5PLK7_HUMAN]	712444	12.8816	11.38	4	6	457	49.6471	8.68994
B7Z2K7	cDNA FLJ53289, highly similar to Ribosomal protein S6 kinase alpha-1 (EC 2.7.11.1) OS=Homo sapiens PE=2 SV=1 - [B7Z2K7_HUMAN]	710155	2.04924	3.87	3	3	594	67.3367	7.63525
B7Z3E2	cDNA FLJ50777, highly similar to Serine/threonine-protein phosphatase 6 (EC 3.1.3.16) OS=Homo sapiens PE=2 SV=1 - [B7Z3E2_HUMAN]	706067	2.10436	13.29	2	2	158	18.0212	6.66846
Q96L35	EPH receptor B4, isoform CRA_b OS=Homo sapiens GN=EPHB4 PE=1 SV=1 - [Q96L35_HUMAN]	704047	19.171	7.7	5	6	935	102.493	7.03467
A0A0F7L0Q8	Fragile X mental retardation autosomal homolog variant p5FK OS=Homo sapiens GN=FXR1 PE=2 SV=1 - [A0A0F7L0Q8_HUMAN]	703804	15.8756	8.91	4	6	595	67.2296	7.28369
B3KQ51	Serine/threonine-protein phosphatase OS=Homo sapiens PE=2 SV=1 - [B3KQ51_HUMAN]	699305	4.83001	10.25	2	2	244	28.0717	5.96045
Q6P1M2	NCKAP1L protein (Fragment) OS=Homo sapiens GN=NCKAP1L PE=2 SV=1 - [Q6P1M2_HUMAN]	698348	2.03264	2.99	2	2	837	94.643	6.58057
Q9HCY8	Protein S100-A14 OS=Homo sapiens GN=S100A14 PE=1 SV=1 - [S10AE_HUMAN]	693230	4.90486	25	2	2	104	11.6548	5.23682
B7Z2C6	cDNA FLJ54515, highly similar to Rho-GTPase-activating protein 4 OS=Homo sapiens PE=2 SV=1 - [B7Z2C6_HUMAN]	692741	38.7895	12.46	9	15	923	102.219	6.25244
A4FS09	Minichromosome maintenance protein 4 (Fragment) OS=Homo sapiens GN=MCM4 PE=2 SV=1 - [A4FS09_HUMAN]	689256	5.14745	25.88	2	2	85	9.42114	8.44092
Q9P2P6	StAR-related lipid transfer protein 9 OS=Homo sapiens GN=STARD9 PE=1 SV=3 - [STAR9_HUMAN]	680398	0	0.64	2	2	4700	516.023	6.31592
A0A0A0MRK6	Metaxin 1, isoform CRA_b OS=Homo sapiens GN=MTX1 PE=1 SV=1 - [A0A0A0MRK6_HUMAN]	677508	21.1958	9.66	3	7	466	51.4306	9.78857
B4DEW9	cDNA FLJ52478, highly similar to Eukaryotic translation initiation factor 3 subunit 5 OS=Homo sapiens PE=2 SV=1 - [B4DEW9_HUMAN]	674695	4.55912	12.02	2	2	208	23.1518	5.79541
P48444	Coatomer subunit delta OS=Homo sapiens GN=ARCN1 PE=1 SV=1 - [COPD_HUMAN]	671868	10.2816	8.41	4	4	511	57.1741	6.21436
P48426	Phosphatidylinositol 5-phosphate 4-kinase type-2 alpha OS=Homo sapiens GN=PIP4K2A PE=1 SV=2 - [PI42A_HUMAN]	671344	6.4853	12.07	5	5	406	46.1955	6.99072
P36404	ADP-ribosylation factor-like protein 2 OS=Homo sapiens GN=ARL2 PE=1 SV=4 - [ARL2_HUMAN]	668317	5.82055	13.59	2	2	184	20.8649	6.34131
P62314	Small nuclear ribonucleoprotein Sm D1 OS=Homo sapiens GN=SNRPD1 PE=1 SV=1 - [SMD1_HUMAN]	666819	4.22258	20.17	3	3	119	13.2734	11.561
A8KAP9	cDNA FLJ78448, highly similar to Homo sapiens argininosuccinate synthetase (ASS), transcript variant 1, mRNA OS=Homo sapiens PE=2 SV=1 - [A8KAP9_HUMAN]	664428	3.27646	4.37	2	2	412	46.5249	8.03076
A8K885	cDNA FLJ77179, highly similar to Homo sapiens sorting nexin 6 (SNX6) mRNA OS=Homo sapiens PE=2 SV=1 - [A8K885_HUMAN]	663059	5.5349	7.39	3	3	406	46.6188	6.29053
Q9Y2G3	Probable phospholipid-transporting ATPase IF OS=Homo sapiens GN=ATP11B PE=1 SV=2 - [AT11B_HUMAN]	659705	4.17921	1.53	2	2	1177	134.104	6.96143
Q9H8K1	cDNA FLJ13518 fis, clone PLACE1005799 OS=Homo sapiens PE=2 SV=1 - [Q9H8K1_HUMAN]	653942	10.4566	5.3	2	4	396	43.7961	5.43994
A8KA19	cDNA FLJ75831, highly similar to Homo sapiens exportin, tRNA (nuclear export receptor for tRNAs) (XPOT), mRNA OS=Homo sapiens PE=2 SV=1 - [A8KA19_HUMAN]	651460	12.563	6.24	5	6	962	109.849	5.38916
C9JJT5	Protein ATP5J2-PTCD1 OS=Homo sapiens GN=ATP5J2-PTCD1 PE=4 SV=2 - [C9JJT5_HUMAN]	640094	8.48786	44.44	2	3	54	5.91113	9.31982
H7BXY3	Putative ATP-dependent RNA helicase DHX30 OS=Homo sapiens GN=DHX30 PE=1 SV=1 - [H7BXY3_HUMAN]	639682	3.97588	1.63	2	2	1166	130.469	8.55811
A8MXH2	Nucleosome assembly protein 1-like 4 (Fragment) OS=Homo sapiens GN=NAP1L4 PE=1 SV=2 - [A8MXH2_HUMAN]	636888	7.66456	13.46	2	3	156	18.1412	5.09717
A0A075B7B5	SLIT-ROBO Rho GTPase-activating protein 2 OS=Homo sapiens GN=SRGAP2 PE=1 SV=1 - [A0A075B7B5_HUMAN]	636830	4.77773	2.79	2	2	789	90.8515	6.15088
O95747	Serine/threonine-protein kinase OSR1 OS=Homo sapiens GN=OXSR1 PE=1 SV=1 - [OXSR1_HUMAN]	634572	12.8195	14.04	6	6	527	57.9861	6.43018
B4DSI9	cDNA FLJ56483, highly similar to Eukaryotic translation initiation factor 4 gamma 1 OS=Homo sapiens PE=2 SV=1 - [B4DSI9_HUMAN]	634528	10.2373	3.9	5	5	1512	166.479	5.22412
A0A024R5A3	Calpain 1, (Mu/I) large subunit, isoform CRA_b OS=Homo sapiens GN=CAPN1 PE=4 SV=1 - [A0A024R5A3_HUMAN]	634198	4.82829	2.96	2	2	710	81.416	5.74463
P10398	Serine/threonine-protein kinase A-Raf OS=Homo sapiens GN=ARAF PE=1 SV=2 - [ARAF_HUMAN]	632875	4.96069	5.94	3	3	606	67.5423	9.01221
H9KV28	Protein diaphanous homolog 1 OS=Homo sapiens GN=DIAPH1 PE=1 SV=2 - [H9KV28_HUMAN]	631456	3.99693	2.04	2	2	1228	136.765	5.23682
B7Z7Z8	cDNA FLJ57237, highly similar to FK506-binding protein 5 (EC 5.2.1.8) OS=Homo sapiens PE=2 SV=1 - [B7Z7Z8_HUMAN]	631196	0	6.47	2	2	278	31.5847	5.43994
Q8TBX0	PYCR1 protein OS=Homo sapiens PE=2 SV=1 - [Q8TBX0_HUMAN]	630808	5.97743	14.04	2	2	171	17.7073	6.68311
A8K6Q7	cDNA FLJ76889, highly similar to Homo sapiens butyrophilin, subfamily 3, member A3 (BTN3A3), transcript variant 1, mRNA OS=Homo sapiens PE=2 SV=1 - [A8K6Q7_HUMAN]	630665	10.3348	8.73	4	4	584	64.9029	5.60498
B4DQ03	cDNA FLJ57859, highly similar to Ras-related GTP-binding protein C OS=Homo sapiens PE=2 SV=1 - [B4DQ03_HUMAN]	629394	1.82403	8.24	2	2	279	31.6749	5.30029
A0A024R7P3	Cation-transporting ATPase OS=Homo sapiens GN=ATP13A1 PE=3 SV=1 - [A0A024R7P3_HUMAN]	624918	8.67628	4.7	4	4	1086	121.032	7.75244
Q6AI18	Putative uncharacterized protein DKFZp686M148 (Fragment) OS=Homo sapiens GN=DKFZp686M148 PE=2 SV=1 - [Q6AI18_HUMAN]	622611	8.4694	16.13	2	3	155	16.3379	8.55811
H0YCY6	Triokinase/FMN cyclase (Fragment) OS=Homo sapiens GN=TKFC PE=1 SV=1 - [H0YCY6_HUMAN]	619710	8.72647	6.94	3	3	533	54.6268	7.72314
B3KXX5	Structural maintenance of chromosomes protein OS=Homo sapiens PE=2 SV=1 - [B3KXX5_HUMAN]	618709	15.2328	5.7	7	8	1263	144.366	7.04932
B4DRA5	cDNA FLJ61346, highly similar to Protein transport protein Sec23B OS=Homo sapiens PE=2 SV=1 - [B4DRA5_HUMAN]	614546	8.92522	5.39	3	4	742	83.7562	7.09326
B4DLN6	cDNA FLJ59033, highly similar to Protein disulfide-isomerase (EC 5.3.4.1) OS=Homo sapiens PE=2 SV=1 - [B4DLN6_HUMAN]	614443	11.8777	7.98	3	4	451	51.1556	4.93213
P24752	Acetyl-CoA acetyltransferase, mitochondrial OS=Homo sapiens GN=ACAT1 PE=1 SV=1 - [THIL_HUMAN]	610701	10.9608	10.54	4	5	427	45.1706	8.85107
Q6IAK3	LRP10 protein OS=Homo sapiens GN=LRP10 PE=2 SV=1 - [Q6IAK3_HUMAN]	610553	12.2582	17.32	2	3	231	24.1438	5.26221
B4DDM5	cDNA FLJ53298, highly similar to Peroxisomal multifunctional enzyme type 2 OS=Homo sapiens PE=2 SV=1 - [B4DDM5_HUMAN]	609884	23.1485	9.62	5	7	717	77.3791	8.68994
Q5QD01	SP-A receptor subunit SP-R210 alphaS OS=Homo sapiens GN=MYO18A PE=2 SV=1 - [Q5QD01_HUMAN]	603797	9.56081	3.54	4	4	1581	180.439	5.90967
Q59E88	DnaJ (Hsp40) homolog, subfamily A, member 3 variant (Fragment) OS=Homo sapiens PE=2 SV=1 - [Q59E88_HUMAN]	603497	6.7075	5.02	2	3	478	52.2534	9.26123
H0YHC3	Nucleosome assembly protein 1-like 1 (Fragment) OS=Homo sapiens GN=NAP1L1 PE=1 SV=1 - [H0YHC3_HUMAN]	601826	12.9711	28.28	4	5	198	23.4028	4.80518
Q9UF24	Putative uncharacterized protein DKFZp586K0821 (Fragment) OS=Homo sapiens GN=DKFZp586K0821 PE=2 SV=1 - [Q9UF24_HUMAN]	599342	4.33948	12.63	2	2	190	22.2043	5.47803
B4DQ62	cDNA FLJ51935, highly similar to Butyrophilin subfamily 3 member A1 OS=Homo sapiens PE=2 SV=1 - [B4DQ62_HUMAN]	589238	6.2856	8.28	3	3	471	53.059	7.69385
A0A087WTU3	Testis-expressed sequence 264 protein OS=Homo sapiens GN=TEX264 PE=1 SV=1 - [A0A087WTU3_HUMAN]	586237	7.4522	9.62	2	4	239	25.9497	4.65283
A0AV88	ADAM10 protein OS=Homo sapiens GN=ADAM10 PE=2 SV=1 - [A0AV88_HUMAN]	584215	11.6061	10.35	4	5	512	57.8602	7.1958
Q96JU8	cDNA FLJ14963 fis, clone PLACE4000522, weakly similar to NEUROGENIC LOCUS NOTCH PROTEIN OS=Homo sapiens PE=2 SV=1 - [Q96JU8_HUMAN]	579160	25.4727	9.44	5	10	773	82.9383	6.32861
B4DVK5	cDNA FLJ54759, highly similar to DNA replication licensing factor MCM5 OS=Homo sapiens PE=2 SV=1 - [B4DVK5_HUMAN]	561353	4.54823	7.28	3	3	412	44.9519	8.57275
B4DZL8	cDNA FLJ51731, highly similar to Cytokine receptor common beta chain OS=Homo sapiens PE=2 SV=1 - [B4DZL8_HUMAN]	561346	7.50187	4.86	2	2	844	91.3246	5.75732
O15439	Multidrug resistance-associated protein 4 OS=Homo sapiens GN=ABCC4 PE=1 SV=3 - [MRP4_HUMAN]	558584	6.53221	2.87	4	4	1325	149.432	8.19189
B4DSV5	DNA helicase OS=Homo sapiens PE=2 SV=1 - [B4DSV5_HUMAN]	558092	14.9288	6.33	4	5	774	87.3092	6.13818
Q8WU40	CAMK2G protein (Fragment) OS=Homo sapiens GN=CAMK2G PE=1 SV=2 - [Q8WU40_HUMAN]	557659	4.53768	7.28	3	4	453	50.8928	6.68311
Q92896	Golgi apparatus protein 1 OS=Homo sapiens GN=GLG1 PE=1 SV=2 - [GSLG1_HUMAN]	552944	12.7698	5.09	5	5	1179	134.464	6.90283
J3QRI9	Developmentally-regulated GTP-binding protein 2 OS=Homo sapiens GN=DRG2 PE=1 SV=1 - [J3QRI9_HUMAN]	551090	6.32214	10.47	2	3	172	18.0575	8.39697
B4DIX0	cDNA FLJ50778, highly similar to Protein flightless-1 homolog OS=Homo sapiens PE=2 SV=1 - [B4DIX0_HUMAN]	548556	10.0972	3.23	4	4	1238	141.392	6.1001
H3BTB7	Probable glutamate--tRNA ligase, mitochondrial OS=Homo sapiens GN=EARS2 PE=1 SV=1 - [H3BTB7_HUMAN]	544961	6.89731	4.35	2	3	506	56.7897	8.77783
B4DYG5	cDNA FLJ60960, highly similar to Phosphatidylinositol 4-kinase alpha (EC 2.7.1.67) OS=Homo sapiens PE=2 SV=1 - [B4DYG5_HUMAN]	539482	11.2567	1.86	4	5	2102	236.604	7.09326
F8W9S7	GTPase-activating protein and VPS9 domain-containing protein 1 OS=Homo sapiens GN=GAPVD1 PE=1 SV=1 - [F8W9S7_HUMAN]	538900	3.73972	1.49	2	2	1412	157.365	5.18604
Q9Y295	Developmentally-regulated GTP-binding protein 1 OS=Homo sapiens GN=DRG1 PE=1 SV=1 - [DRG1_HUMAN]	533219	12.1252	13.35	4	5	367	40.5168	8.89502
P06213	Insulin receptor OS=Homo sapiens GN=INSR PE=1 SV=4 - [INSR_HUMAN]	531625	6.6395	2.75	3	3	1382	156.232	6.20166
P46939	Utrophin OS=Homo sapiens GN=UTRN PE=1 SV=2 - [UTRO_HUMAN]	529642	4.1745	1.11	3	3	3433	394.22	5.32568
Q9UMS4	Pre-mRNA-processing factor 19 OS=Homo sapiens GN=PRPF19 PE=1 SV=1 - [PRP19_HUMAN]	528194	4.51156	6.75	3	4	504	55.1463	6.60986
B4DV28	cDNA FLJ54170, highly similar to Cytosolic nonspecific dipeptidase OS=Homo sapiens PE=2 SV=1 - [B4DV28_HUMAN]	525296	2.71463	3.89	2	2	463	51.4693	6.43018
Q59EZ3	Insulin-like growth factor 2 receptor variant (Fragment) OS=Homo sapiens PE=1 SV=1 - [Q59EZ3_HUMAN]	523614	6.17421	1.66	4	4	2414	265.943	5.8335
B4DH16	cDNA FLJ54709, highly similar to Methylcrotonoyl-CoA carboxylase subunit alpha, mitochondrial (EC 6.4.1.4) OS=Homo sapiens PE=2 SV=1 - [B4DH16_HUMAN]	514638	11.3672	8.69	3	4	426	47.4762	7.25439
Q53F51	FGF intracellular binding protein isoform b variant (Fragment) OS=Homo sapiens PE=2 SV=1 - [Q53F51_HUMAN]	513691	4.56044	13.17	4	4	357	41.2122	6.91748
B4DQT8	cDNA FLJ61158, highly similar to ADP-ribosylation factor-like protein 8B OS=Homo sapiens PE=2 SV=1 - [B4DQT8_HUMAN]	510872	2.05645	9.04	2	2	177	20.5846	7.78174
Q9BTA1	Putative uncharacterized protein (Fragment) OS=Homo sapiens PE=2 SV=1 - [Q9BTA1_HUMAN]	509465	5.247	7.75	2	3	258	28.8076	5.59229
O95433	Activator of 90 kDa heat shock protein ATPase homolog 1 OS=Homo sapiens GN=AHSA1 PE=1 SV=1 - [AHSA1_HUMAN]	507453	4.66338	8.58	3	3	338	38.2503	5.52881
Q9H444	Charged multivesicular body protein 4b OS=Homo sapiens GN=CHMP4B PE=1 SV=1 - [CHM4B_HUMAN]	505054	6.03771	11.16	2	2	224	24.9346	4.81787
Q8IXI1	Mitochondrial Rho GTPase 2 OS=Homo sapiens GN=RHOT2 PE=1 SV=2 - [MIRO2_HUMAN]	504403	5.43039	6.31	3	4	618	68.0747	5.85889
A6PW57	Phosphatidylinositol 4-phosphate 5-kinase type-1 alpha OS=Homo sapiens GN=PIP5K1A PE=1 SV=2 - [A6PW57_HUMAN]	503094	13.2052	6.36	3	5	550	61.2189	8.33838
A0A024R159	Hydroxysteroid dehydrogenase like 2, isoform CRA_c OS=Homo sapiens GN=HSDL2 PE=4 SV=1 - [A0A024R159_HUMAN]	497262	5.28551	8.99	2	2	345	37.2962	6.1001
F8U8C0	Tumor necrosis factor receptor superfamily member 10A OS=Homo sapiens GN=TNFRSF10A PE=1 SV=1 - [F8U8C0_HUMAN]	494978	2.24743	11.29	3	3	310	33.8886	5.33838
A0A0D9SFD2	Protein THEMIS OS=Homo sapiens GN=THEMIS PE=1 SV=1 - [A0A0D9SFD2_HUMAN]	494230	4.30088	3.91	2	2	562	64.5644	6.354
B4DKX4	cDNA FLJ58014, highly similar to Homo sapiens programmed cell death 4, transcript variant 1, mRNA OS=Homo sapiens PE=2 SV=1 - [B4DKX4_HUMAN]	494047	4.82134	4.4	2	2	455	50.1974	5.46533
Q9BUJ0	Protein ABHD14A OS=Homo sapiens GN=ABHD14A PE=2 SV=2 - [ABHEA_HUMAN]	493541	7.04942	11.81	2	3	271	29.7457	8.49951
Q8WV74	Nucleoside diphosphate-linked moiety X motif 8 OS=Homo sapiens GN=NUDT8 PE=1 SV=2 - [NUDT8_HUMAN]	492930	4.9644	11.44	2	2	236	25.3543	8.41162
D6R9P3	Heterogeneous nuclear ribonucleoprotein A/B OS=Homo sapiens GN=HNRNPAB PE=1 SV=1 - [D6R9P3_HUMAN]	489919	7.13075	8.57	2	3	280	30.284	7.91357
P46783	40S ribosomal protein S10 OS=Homo sapiens GN=RPS10 PE=1 SV=1 - [RS10_HUMAN]	488694	11.0583	13.94	2	4	165	18.8859	10.1548
A0A0K0K1J6	Epididymis secretory protein Li 96 (Fragment) OS=Homo sapiens GN=HEL-S-96 PE=2 SV=1 - [A0A0K0K1J6_HUMAN]	478609	5.27509	32.86	4	5	140	15.954	8.68994
B0YJ74	Proteasome subunit alpha type OS=Homo sapiens GN=PSMA8 PE=3 SV=1 - [B0YJ74_HUMAN]	478105	8.7919	11.79	2	3	212	23.7885	9.11475
D6RF44	Heterogeneous nuclear ribonucleoprotein D0 (Fragment) OS=Homo sapiens GN=HNRNPD PE=1 SV=7 - [D6RF44_HUMAN]	474506	4.5005	16.07	2	3	112	12.6325	8.57275
O14992	HS24/P52 OS=Homo sapiens GN=HS24/p52 PE=2 SV=1 - [O14992_HUMAN]	474388	10.9481	8.02	3	4	474	52.3338	8.20654
Q6ZT98	Tubulin polyglutamylase TTLL7 OS=Homo sapiens GN=TTLL7 PE=1 SV=2 - [TTLL7_HUMAN]	472838	1.83468	2.82	2	2	887	102.934	9.29053
A8K8R5	Receptor protein serine/threonine kinase OS=Homo sapiens PE=2 SV=1 - [A8K8R5_HUMAN]	471071	4.77288	5.01	3	3	1038	115.119	6.20166
F2Z2V0	Copine-1 (Fragment) OS=Homo sapiens GN=CPNE1 PE=1 SV=1 - [F2Z2V0_HUMAN]	469017	9.59898	5.07	3	5	533	58.5973	5.8335
B2RAK1	cDNA, FLJ94965, highly similar to Homo sapiens leucyl/cystinyl aminopeptidase (LNPEP), mRNA OS=Homo sapiens PE=2 SV=1 - [B2RAK1_HUMAN]	468719	7.69101	2.15	2	4	1025	117.27	5.73193
D3DTY9	Tripartite motif-containing 25, isoform CRA_a OS=Homo sapiens GN=TRIM25 PE=4 SV=1 - [D3DTY9_HUMAN]	468529	8.88796	6.16	2	3	422	47.8447	9.0708
B2R6C0	Glycerol-3-phosphate dehydrogenase [NAD(+)] OS=Homo sapiens PE=2 SV=1 - [B2R6C0_HUMAN]	467626	7.21212	9.74	3	3	349	37.5753	6.17627
P69849	Nodal modulator 3 OS=Homo sapiens GN=NOMO3 PE=3 SV=2 - [NOMO3_HUMAN]	463012	5.88195	2.05	2	4	1222	134.049	5.66846
Q9Y2D5	A-kinase anchor protein 2 OS=Homo sapiens GN=AKAP2 PE=1 SV=3 - [AKAP2_HUMAN]	460853	4.62669	2.1	2	2	859	94.6028	5.10986
B2R858	cDNA, FLJ93750, Homo sapiens DEAD (Asp-Glu-Ala-Asp) box polypeptide 6 (DDX6), mRNA OS=Homo sapiens PE=2 SV=1 - [B2R858_HUMAN]	458975	4.44639	4.87	2	2	472	53.1827	8.66064
B5MCP9	40S ribosomal protein S7 OS=Homo sapiens GN=RPS7 PE=1 SV=1 - [B5MCP9_HUMAN]	453626	2.64244	18.18	2	2	187	21.2988	10.272
E9PIH6	EH domain-binding protein 1-like protein 1 (Fragment) OS=Homo sapiens GN=EHBP1L1 PE=1 SV=1 - [E9PIH6_HUMAN]	452946	5.36911	3.88	2	2	670	71.629	5.80811
B4DY87	Succinyl-CoA ligase subunit beta OS=Homo sapiens PE=2 SV=1 - [B4DY87_HUMAN]	452729	4.33561	6.69	2	2	329	36.0257	5.38916
B4DDM6	cDNA FLJ57899, highly similar to Mitotic checkpoint protein BUB3 OS=Homo sapiens PE=2 SV=1 - [B4DDM6_HUMAN]	449697	11.1775	13.71	3	4	248	28.2209	7.10791
O15020	Spectrin beta chain, non-erythrocytic 2 OS=Homo sapiens GN=SPTBN2 PE=1 SV=3 - [SPTN2_HUMAN]	448739	9.28439	1.92	3	4	2390	271.157	6.11279
A5PHJ9	PDHA1/LOC79064 protein (Fragment) OS=Homo sapiens GN=PDHA1/LOC79064 PE=2 SV=1 - [A5PHJ9_HUMAN]	445862	2.85255	5.96	2	2	302	33.6569	6.55127
A8K8W7	cDNA FLJ75224, highly similar to Homo sapiens lipase, hormone-sensitive (LIPE), mRNA OS=Homo sapiens PE=2 SV=1 - [A8K8W7_HUMAN]	441782	1.77536	1.39	2	2	1076	116.511	6.69775
H0Y580	Translation initiation factor eIF-2B subunit gamma (Fragment) OS=Homo sapiens GN=EIF2B3 PE=1 SV=1 - [H0Y580_HUMAN]	441308	3.89417	8.11	2	2	222	24.9368	8.104
Q08945	FACT complex subunit SSRP1 OS=Homo sapiens GN=SSRP1 PE=1 SV=1 - [SSRP1_HUMAN]	440247	5.99715	4.8	3	3	709	81.0244	6.87354
B7Z910	cDNA FLJ61711, highly similar to Homo sapiens minor histocompatibility antigen HA-1 (HA-1), mRNA OS=Homo sapiens PE=2 SV=1 - [B7Z910_HUMAN]	435098	6.89312	2.53	2	3	948	104.586	7.69385
B4DE53	cDNA FLJ61213, highly similar to Tubulin-specific chaperone D OS=Homo sapiens PE=2 SV=1 - [B4DE53_HUMAN]	433011	10.1187	4.83	3	4	849	94.3595	6.12549
Q9Y3Z3	Deoxynucleoside triphosphate triphosphohydrolase SAMHD1 OS=Homo sapiens GN=SAMHD1 PE=1 SV=2 - [SAMH1_HUMAN]	430184	4.42852	3.67	2	3	626	72.1548	7.13721
M0R0Y2	Alpha-soluble NSF attachment protein OS=Homo sapiens GN=NAPA PE=1 SV=1 - [M0R0Y2_HUMAN]	429923	20.0094	19.92	4	7	256	29.1443	5.16064
H7BYN4	Kinesin-like protein OS=Homo sapiens GN=KIF23 PE=1 SV=1 - [H7BYN4_HUMAN]	427757	10.1796	5.67	4	4	952	109.061	8.57275
Q15758	Neutral amino acid transporter B(0) OS=Homo sapiens GN=SLC1A5 PE=1 SV=2 - [AAAT_HUMAN]	424216	14.8651	10.54	4	6	541	56.5623	5.47803
B7Z1V9	cDNA FLJ53310, highly similar to Puromycin-sensitive aminopeptidase (EC 3.4.11.-) OS=Homo sapiens PE=2 SV=1 - [B7Z1V9_HUMAN]	423417	6.31997	7.82	3	3	473	53.1185	6.69775
B2R694	Terpene cyclase/mutase family member OS=Homo sapiens PE=2 SV=1 - [B2R694_HUMAN]	422013	10.8256	5.05	3	4	732	83.3702	6.60986
O15400	Syntaxin-7 OS=Homo sapiens GN=STX7 PE=1 SV=4 - [STX7_HUMAN]	419701	2.69906	8.81	2	2	261	29.7973	5.5542
B4DKZ9	cDNA FLJ55705, highly similar to Threonyl-tRNA synthetase, cytoplasmic (EC 6.1.1.3) OS=Homo sapiens PE=2 SV=1 - [B4DKZ9_HUMAN]	419633	0	2.82	2	2	602	70.3158	8.55811
Q8WUK0	Phosphatidylglycerophosphatase and protein-tyrosine phosphatase 1 OS=Homo sapiens GN=PTPMT1 PE=1 SV=1 - [PTPM1_HUMAN]	418117	1.71863	7.96	2	2	201	22.8291	9.77393
A0A0A0MS99	Multidrug resistance-associated protein 1 OS=Homo sapiens GN=ABCC1 PE=1 SV=1 - [A0A0A0MS99_HUMAN]	414054	2.5886	2.63	3	3	1215	134.901	6.45557
P20591	Interferon-induced GTP-binding protein Mx1 OS=Homo sapiens GN=MX1 PE=1 SV=4 - [MX1_HUMAN]	406590	13.1875	9.06	4	5	662	75.4732	5.8335
B4DDE5	cDNA FLJ56614, highly similar to Sodium-dependent multivitamin transporter OS=Homo sapiens PE=2 SV=1 - [B4DDE5_HUMAN]	403121	7.53078	6.1	2	3	426	45.8254	8.30908
B2RE34	cDNA, FLJ96901, highly similar to Homo sapiens Rac GTPase activating protein 1 (RACGAP1), mRNA OS=Homo sapiens PE=2 SV=1 - [B2RE34_HUMAN]	399067	3.71907	2.85	2	2	632	70.9238	8.95361
Q9BQ69	O-acetyl-ADP-ribose deacetylase MACROD1 OS=Homo sapiens GN=MACROD1 PE=1 SV=2 - [MACD1_HUMAN]	394332	4.55951	7.69	2	3	325	35.4827	9.51025
B3KVA9	cDNA FLJ16319 fis, clone SPLEN2036076, highly similar to Homo sapiens minor histocompatibility antigen HA-1 (HA-1), mRNA OS=Homo sapiens PE=2 SV=1 - [B3KVA9_HUMAN]	393965	5.37985	3.63	2	2	771	84.5881	5.94775
I3L0L6	E3 ubiquitin-protein ligase RNF167 OS=Homo sapiens GN=RNF167 PE=1 SV=1 - [I3L0L6_HUMAN]	385789	0	6.03	2	2	315	34.6995	5.2749
B4E2L8	cDNA FLJ53487, highly similar to Coagulation factor XIII A chain (EC 2.3.2.13) OS=Homo sapiens PE=2 SV=1 - [B4E2L8_HUMAN]	382133	6.16578	5.11	3	4	626	70.299	5.33838
Q9BW92	Threonine--tRNA ligase, mitochondrial OS=Homo sapiens GN=TARS2 PE=1 SV=1 - [SYTM_HUMAN]	379067	6.30523	3.2	2	3	718	80.9854	7.29834
B4DDM1	cDNA FLJ59460, highly similar to Protein disulfide-isomerase A3 (EC 5.3.4.1) OS=Homo sapiens PE=2 SV=1 - [B4DDM1_HUMAN]	377220	7.16248	12.9	3	5	279	31.8523	7.37158
B2RAY1	cDNA, FLJ95184, highly similar to Homo sapiens signal transducing adaptor molecule (SH3 domain and ITAM motif) 1 (STAM), mRNA OS=Homo sapiens PE=2 SV=1 - [B2RAY1_HUMAN]	377134	5.20957	4.07	2	2	540	59.1121	4.84326
B5LY69	Uridine monophosphate synthetase isoform G OS=Homo sapiens GN=UMPS PE=2 SV=1 - [B5LY69_HUMAN]	374838	4.63404	6.15	2	3	374	40.2292	7.13721
Q96BM9	ADP-ribosylation factor-like protein 8A OS=Homo sapiens GN=ARL8A PE=1 SV=1 - [ARL8A_HUMAN]	374268	4.49754	12.9	2	2	186	21.402	7.76709
Q96AG4	Leucine-rich repeat-containing protein 59 OS=Homo sapiens GN=LRRC59 PE=1 SV=1 - [LRC59_HUMAN]	373589	8.36251	10.42	3	4	307	34.9089	9.56885
B4DFP1	cDNA FLJ51818, highly similar to Phosphoglucomutase-1 (EC 5.4.2.2) OS=Homo sapiens PE=2 SV=1 - [B4DFP1_HUMAN]	373470	12.1538	6.88	3	5	538	58.702	6.04932
Q59F56	DJ34F7.7 (Superkiller viralicidic activity 2-like variant) (Fragment) OS=Homo sapiens PE=2 SV=1 - [Q59F56_HUMAN]	372795	4.95422	8.24	3	3	607	67.5062	8.74854
B4DRU9	cDNA FLJ57179, highly similar to Homo sapiens ATP-binding cassette, sub-family F (GCN20), member 3 (ABCF3), mRNA OS=Homo sapiens PE=2 SV=1 - [B4DRU9_HUMAN]	372791	4.71856	3.14	2	2	668	75.5271	7.18115
B3KSV7	cDNA FLJ37144 fis, clone BRACE2024610, highly similar to Tumor necrosis factor receptor superfamily member 25 OS=Homo sapiens PE=2 SV=1 - [B3KSV7_HUMAN]	368940	11.8537	22.6	3	4	177	19.4888	5.04639
A0A024R3Q9	Pyrroline-5-carboxylate reductase OS=Homo sapiens GN=PYCR2 PE=3 SV=1 - [A0A024R3Q9_HUMAN]	360110	4.56661	7.75	2	2	284	30.0588	7.44482
B4DKE6	cDNA FLJ60629, highly similar to Replication factor C subunit 3 OS=Homo sapiens PE=2 SV=1 - [B4DKE6_HUMAN]	358944	8.33277	9.18	2	3	305	34.8101	8.5874
H0YJC0	26S protease regulatory subunit 10B (Fragment) OS=Homo sapiens GN=PSMC6 PE=1 SV=1 - [H0YJC0_HUMAN]	354213	17.6922	19.85	4	7	262	29.6324	6.40479
Q9BSY0	PTDSS1 protein (Fragment) OS=Homo sapiens GN=PTDSS1 PE=2 SV=2 - [Q9BSY0_HUMAN]	353721	6.42214	7.55	2	2	331	38.6324	8.73389
K7ELY2	Syntaxin-10 (Fragment) OS=Homo sapiens GN=STX10 PE=1 SV=1 - [K7ELY2_HUMAN]	350979	6.51498	18.91	3	3	201	22.4723	4.81787
Q9UKE5	TRAF2 and NCK-interacting protein kinase OS=Homo sapiens GN=TNIK PE=1 SV=1 - [TNIK_HUMAN]	350591	4.93615	2.57	3	3	1360	154.848	7.1665
Q14289	Protein-tyrosine kinase 2-beta OS=Homo sapiens GN=PTK2B PE=1 SV=2 - [FAK2_HUMAN]	350460	1.66862	1.98	2	2	1009	115.8	6.25244
Q14145	Kelch-like ECH-associated protein 1 OS=Homo sapiens GN=KEAP1 PE=1 SV=2 - [KEAP1_HUMAN]	350421	6.87441	5.13	3	3	624	69.6207	6.44287
Q8IYV2	DEAD (Asp-Glu-Ala-Asp) box polypeptide 20 OS=Homo sapiens GN=DDX20 PE=2 SV=1 - [Q8IYV2_HUMAN]	349843	0	2.79	2	2	824	92.0985	7.03467
A2A2Y4	FERM domain-containing protein 3 OS=Homo sapiens GN=FRMD3 PE=2 SV=1 - [FRMD3_HUMAN]	349289	2.83274	3.85	2	2	597	68.728	6.39209
Q9UIW2	Plexin-A1 OS=Homo sapiens GN=PLXNA1 PE=1 SV=3 - [PLXA1_HUMAN]	344144	8.18705	1.11	2	3	1896	210.933	6.91748
D6REM6	Matrin-3 OS=Homo sapiens GN=MATR3 PE=1 SV=1 - [D6REM6_HUMAN]	341472	7.1525	6.05	4	4	794	88.3045	5.75732
B4DPL0	cDNA FLJ50827, highly similar to Huntingtin-interacting protein 1 OS=Homo sapiens PE=2 SV=1 - [B4DPL0_HUMAN]	341306	2.07556	4.35	2	2	437	49.9588	5.94775
P78527	DNA-dependent protein kinase catalytic subunit OS=Homo sapiens GN=PRKDC PE=1 SV=3 - [PRKDC_HUMAN]	338739	6.40818	0.82	3	4	4128	468.788	7.12256
E9PN86	Eukaryotic translation initiation factor 3 subunit M (Fragment) OS=Homo sapiens GN=EIF3M PE=1 SV=1 - [E9PN86_HUMAN]	337455	4.15278	19.61	2	2	102	11.7252	7.86963
Q05BS6	UNC93B1 protein (Fragment) OS=Homo sapiens GN=UNC93B1 PE=2 SV=1 - [Q05BS6_HUMAN]	334595	10.5907	7.72	3	4	505	56.5134	7.84033
H0Y8Z9	Acyl-CoA dehydrogenase family member 9, mitochondrial (Fragment) OS=Homo sapiens GN=ACAD9 PE=1 SV=1 - [H0Y8Z9_HUMAN]	334291	8.22809	9.11	3	3	384	43.0473	8.08936
A0A024R412	Neuropilin 2, isoform CRA_c OS=Homo sapiens GN=NRP2 PE=1 SV=1 - [A0A024R412_HUMAN]	331478	6.06482	2.77	2	2	901	101.317	5.64307
Q5JS72	Peripheral plasma membrane protein CASK OS=Homo sapiens GN=CASK PE=1 SV=1 - [Q5JS72_HUMAN]	331312	6.54271	5.41	2	3	518	59.3271	6.53662
B7Z321	cDNA FLJ53330, highly similar to Exocyst complex component 4 OS=Homo sapiens PE=2 SV=1 - [B7Z321_HUMAN]	326891	5.45143	2.98	2	2	873	98.9997	6.52197
M0QXU7	Mitochondrial import inner membrane translocase subunit TIM44 (Fragment) OS=Homo sapiens GN=TIMM44 PE=1 SV=1 - [M0QXU7_HUMAN]	326720	2.84746	9.52	2	2	273	31.1413	9.48096
O14980	Exportin-1 OS=Homo sapiens GN=XPO1 PE=1 SV=1 - [XPO1_HUMAN]	326559	8.67576	3.64	3	3	1071	123.306	6.06201
A0A024R1M8	Apolipoprotein L, 2, isoform CRA_a OS=Homo sapiens GN=APOL2 PE=4 SV=1 - [A0A024R1M8_HUMAN]	320855	4.72482	6.53	2	2	337	37.0554	6.7417
A0A0S2Z3I6	Adrenergic beta receptor kinase 1 isoform 2 (Fragment) OS=Homo sapiens GN=ADRBK1 PE=2 SV=1 - [A0A0S2Z3I6_HUMAN]	316599	4.42246	3.73	2	2	671	77.3883	7.66455
H3BUJ1	T-cell immunomodulatory protein (Fragment) OS=Homo sapiens GN=ITFG1 PE=1 SV=2 - [H3BUJ1_HUMAN]	316242	5.1026	12.92	2	2	178	20.0175	9.17334
E9PKD5	26S protease regulatory subunit 6A (Fragment) OS=Homo sapiens GN=PSMC3 PE=1 SV=2 - [E9PKD5_HUMAN]	315207	10.1623	13.18	3	4	311	34.5923	5.33838
H7BXI1	Extended synaptotagmin-2 (Fragment) OS=Homo sapiens GN=ESYT2 PE=1 SV=1 - [H7BXI1_HUMAN]	313807	4.0985	4.19	3	3	884	97.9487	8.57275
B2RAM6	Kinesin-like protein OS=Homo sapiens PE=2 SV=1 - [B2RAM6_HUMAN]	313658	13.8055	2.94	3	6	1056	119.058	5.71924
D3DV75	Adenosine deaminase, RNA-specific, isoform CRA_b OS=Homo sapiens GN=ADAR PE=4 SV=1 - [D3DV75_HUMAN]	313583	6.21664	3.72	2	3	886	98.6829	8.66064
A8K2S1	Phospholipase A2 OS=Homo sapiens PE=2 SV=1 - [A8K2S1_HUMAN]	312212	11.4733	3.07	2	4	749	85.1823	5.37646
B2RD24	cDNA, FLJ96424 OS=Homo sapiens PE=2 SV=1 - [B2RD24_HUMAN]	312123	4.19592	5.73	3	3	733	79.5889	7.97217
Q0IJ51	P2X purinoceptor (Fragment) OS=Homo sapiens GN=P2RX7 PE=2 SV=1 - [Q0IJ51_HUMAN]	305216	0	5.05	2	2	554	63.6387	8.01611
A1A5C5	RRBP1 protein OS=Homo sapiens GN=RRBP1 PE=2 SV=1 - [A1A5C5_HUMAN]	303346	1.82132	2.53	2	2	751	84.2561	5.0083
Q53FH8	Sorting nexin 5 variant (Fragment) OS=Homo sapiens PE=2 SV=1 - [Q53FH8_HUMAN]	287356	5.25038	8.42	3	3	404	46.7862	7.09326
Q99828	Calcium and integrin-binding protein 1 OS=Homo sapiens GN=CIB1 PE=1 SV=4 - [CIB1_HUMAN]	283246	13.3193	14.66	2	4	191	21.6899	4.77979
Q96I99	Succinyl-CoA ligase [GDP-forming] subunit beta, mitochondrial OS=Homo sapiens GN=SUCLG2 PE=1 SV=2 - [SUCB2_HUMAN]	277699	14.7102	10.65	3	5	432	46.4814	6.39209
B4DQI0	cDNA FLJ59385 OS=Homo sapiens PE=2 SV=1 - [B4DQI0_HUMAN]	277662	6.85424	8.03	2	3	299	33.3148	6.02393
Q9NTK5	Obg-like ATPase 1 OS=Homo sapiens GN=OLA1 PE=1 SV=2 - [OLA1_HUMAN]	276670	4.93503	6.06	2	2	396	44.7153	7.81104
O00425	Insulin-like growth factor 2 mRNA-binding protein 3 OS=Homo sapiens GN=IGF2BP3 PE=1 SV=2 - [IF2B3_HUMAN]	272880	4.58276	6.56	3	3	579	63.6656	8.86572
Q9H3P7	Golgi resident protein GCP60 OS=Homo sapiens GN=ACBD3 PE=1 SV=4 - [GCP60_HUMAN]	270556	5.82432	5.49	2	2	528	60.556	5.05908
K7ES52	Thymidine kinase OS=Homo sapiens GN=TK1 PE=1 SV=1 - [K7ES52_HUMAN]	265836	2.94336	17.22	2	2	180	19.7731	8.29443
C9JQQ5	Atlastin-2 (Fragment) OS=Homo sapiens GN=ATL2 PE=1 SV=1 - [C9JQQ5_HUMAN]	265642	3.74079	14.29	2	2	175	20.2873	7.53271
Q15084	Protein disulfide-isomerase A6 OS=Homo sapiens GN=PDIA6 PE=1 SV=1 - [PDIA6_HUMAN]	265327	6.88222	6.59	2	2	440	48.0913	5.08447
C9J8U2	Nicotinate phosphoribosyltransferase OS=Homo sapiens GN=NAPRT PE=1 SV=1 - [C9J8U2_HUMAN]	260691	6.6126	5.31	2	3	490	52.1291	5.32568
B4E336	cDNA FLJ53287, highly similar to CD97 antigen OS=Homo sapiens PE=2 SV=1 - [B4E336_HUMAN]	260653	1.6271	2.9	2	2	655	72.2477	7.57666
Q9Y5K6	CD2-associated protein OS=Homo sapiens GN=CD2AP PE=1 SV=1 - [CD2AP_HUMAN]	258828	4.13254	2.97	2	2	639	71.4073	6.40479
H0YL12	Electron transfer flavoprotein subunit alpha, mitochondrial (Fragment) OS=Homo sapiens GN=ETFA PE=1 SV=7 - [H0YL12_HUMAN]	253118	10.354	18.75	3	4	240	24.991	6.53662
Q9Y3F4	Serine-threonine kinase receptor-associated protein OS=Homo sapiens GN=STRAP PE=1 SV=1 - [STRAP_HUMAN]	244944	2.09824	6.57	2	2	350	38.414	5.12256
P52294	Importin subunit alpha-5 OS=Homo sapiens GN=KPNA1 PE=1 SV=3 - [IMA5_HUMAN]	222263	9.0865	6.69	3	4	538	60.1836	5.0083
B2R9U2	cDNA, FLJ94557, highly similar to Homo sapiens FK506 binding protein 4, 59kDa (FKBP4), mRNA OS=Homo sapiens PE=2 SV=1 - [B2R9U2_HUMAN]	218207	5.74638	4.14	2	3	459	51.8021	5.42725
Q7Z401	C-myc promoter-binding protein OS=Homo sapiens GN=DENND4A PE=1 SV=2 - [MYCPP_HUMAN]	199454	4.82551	1.29	2	2	1863	209.111	7.31299
Q9Y6M1	Insulin-like growth factor 2 mRNA-binding protein 2 OS=Homo sapiens GN=IGF2BP2 PE=1 SV=2 - [IF2B2_HUMAN]	198206	3.35604	4.34	2	2	599	66.0806	8.45557
Q15031	Probable leucine--tRNA ligase, mitochondrial OS=Homo sapiens GN=LARS2 PE=1 SV=2 - [SYLM_HUMAN]	187153	3.26097	2.21	2	2	903	101.911	8.22119
B4DII5	Importin subunit alpha OS=Homo sapiens PE=2 SV=1 - [B4DII5_HUMAN]	181248	8.70593	6.75	3	4	533	59.6033	5.0083
P11388	DNA topoisomerase 2-alpha OS=Homo sapiens GN=TOP2A PE=1 SV=3 - [TOP2A_HUMAN]	167880	4.84478	1.37	2	2	1531	174.276	8.71924
E9PIH9	Myotubularin-related protein 1 (Fragment) OS=Homo sapiens GN=MTMR1 PE=1 SV=1 - [E9PIH9_HUMAN]	165791	1.94681	16.33	2	2	147	16.6425	7.32764
B4DGY1	cDNA FLJ61245, highly similar to Homo sapiens kinase D-interacting substance of 220 kDa (KIDINS220), mRNA OS=Homo sapiens PE=2 SV=1 - [B4DGY1_HUMAN]	162144	7.16176	3.22	3	3	994	111.505	7.59131
D6W5X3	Solute carrier family 12 (Potassium/chloride transporters), member 9, isoform CRA_d OS=Homo sapiens GN=SLC12A9 PE=4 SV=1 - [D6W5X3_HUMAN]	160666	5.46136	4.31	2	2	650	69.2995	8.11865
H7C224	Interleukin-1 receptor-associated kinase 1 (Fragment) OS=Homo sapiens GN=IRAK1 PE=1 SV=1 - [H7C224_HUMAN]	154261	5.01324	8.42	3	3	392	42.1951	6.60986
Q8N6B4	Myeloid/lymphoid or mixed-lineage leukemia/clathrin assembly protein fusion protein (Fragment) OS=Homo sapiens GN=MLL/CALM fusion PE=2 SV=1 - [Q8N6B4_HUMAN]	134182	4.7458	5.01	2	2	599	63.3507	9.26123
H3BQZ7	HCG2044799 OS=Homo sapiens GN=HNRNPUL2-BSCL2 PE=4 SV=1 - [H3BQZ7_HUMAN]	121222	3.51815	2.95	2	2	746	84.6392	4.93213
O15091	Mitochondrial ribonuclease P protein 3 OS=Homo sapiens GN=KIAA0391 PE=1 SV=2 - [MRRP3_HUMAN]	77993.6	5.10051	3.95	2	2	583	67.2725	8.77783
B4DSX5	cDNA FLJ61381, highly similar to Interleukin-10 receptor beta chain OS=Homo sapiens PE=2 SV=1 - [B4DSX5_HUMAN]	0	3.82466	7.76	2	2	322	36.9419	5.18604
