# Supplementary material for: PSGL-1 decorated with sialyl Lewisa/x promotes high affinity binding of myeloma cells to P-selectin but is dispensable for E-selectin engagement
Source: Sci Rep. 2024 Jan 19;14:1756. doi: 10.1038/s41598-024-52212-2 (PMC10798956; doi:10.1038/s41598-024-52212-2)
Supplement: Supplementary file 5 — Supplementary Information 5. [file 41598_2024_52212_MOESM5_ESM.xlsx]

## Sheet: Sheet1
Accession	Description	Area	Score	Coverage	# Peptides	# PSM	# Aas	MW [kDa]	calc. pI
Q5NKU1	Intercellular adhesion molecule 3 (Fragment) OS=Homo sapiens GN=ICAM3 PE=2 SV=1 - [Q5NKU1_HUMAN]	3.54287e+07	58.2857	19.52	10	29	538	58.4163	5.42725
B4DHR9	cDNA FLJ50962, highly similar to P-selectin glycoprotein ligand 1 OS=Homo sapiens PE=2 SV=1 - [B4DHR9_HUMAN]	1.87447e+07	23.2193	17.47	6	10	372	39.0455	4.50049
B4DI07	cDNA FLJ50089, highly similar to Homo sapiens phospholipase D family, member 4 (PLD4), mRNA OS=Homo sapiens PE=2 SV=1 - [B4DI07_HUMAN]	1.20705e+07	63.9171	28.46	10	25	506	55.6073	8.35303
Q96N83	Podocalyxin OS=Homo sapiens PE=2 SV=1 - [Q96N83_HUMAN]	9.82323e+06	31.1799	15.64	8	14	518	54.543	5.57959
E9M4D4	Hemoglobin alpha-1 globin chain (Fragment) OS=Homo sapiens GN=HBA1 PE=3 SV=1 - [E9M4D4_HUMAN]	6.09158e+06	16.3538	49	4	7	100	10.7765	8.48486
P04899	Guanine nucleotide-binding protein G(i) subunit alpha-2 OS=Homo sapiens GN=GNAI2 PE=1 SV=3 - [GNAI2_HUMAN]	5.62925e+06	68.3459	49.86	15	25	355	40.4251	5.5415
P63096	Guanine nucleotide-binding protein G(i) subunit alpha-1 OS=Homo sapiens GN=GNAI1 PE=1 SV=2 - [GNAI1_HUMAN]	4.70116e+06	25.5581	21.19	8	14	354	40.3352	5.97314
P08754	Guanine nucleotide-binding protein G(k) subunit alpha OS=Homo sapiens GN=GNAI3 PE=1 SV=3 - [GNAI3_HUMAN]	4.70116e+06	31.1836	25.99	9	15	354	40.5063	5.69385
B4E2S7	cDNA FLJ58780, highly similar to Homo sapiens lysosomal-associated membrane protein 2 (LAMP2), transcript variant LAMP2B, mRNA OS=Homo sapiens PE=2 SV=1 - [B4E2S7_HUMAN]	4.59175e+06	11.4347	10.47	4	5	363	39.7868	5.66846
A0A0S2Z3S5	GNAS complex locus isoform 2 (Fragment) OS=Homo sapiens GN=GNAS PE=2 SV=1 - [A0A0S2Z3S5_HUMAN]	4.36325e+06	25.7152	20	7	11	380	44.2383	6.29053
G9FZ34	MHC class I antigen OS=Homo sapiens GN=HLA-C PE=3 SV=1 - [G9FZ34_HUMAN]	3.81664e+06	43.4253	31.97	8	14	366	40.9382	6.25244
C5IYE6	MHC Class I antigen OS=Homo sapiens GN=HLA-Cw PE=3 SV=1 - [C5IYE6_HUMAN]	3.81664e+06	46.5847	31.97	8	15	366	40.8712	6.32861
A0A0S4T476	MHC class I antigen OS=Homo sapiens GN=HLA-C PE=3 SV=1 - [A0A0S4T476_HUMAN]	3.81664e+06	47.9561	30.87	8	16	366	40.9151	5.84619
A0A0K8K5S4	MHC class I antigen OS=Homo sapiens GN=HLA-C PE=3 SV=1 - [A0A0K8K5S4_HUMAN]	3.81664e+06	47.3616	30.87	8	15	366	40.9031	6.15088
Q14344	Guanine nucleotide-binding protein subunit alpha-13 OS=Homo sapiens GN=GNA13 PE=1 SV=2 - [GNA13_HUMAN]	3.81392e+06	11.9233	9.02	3	5	377	44.0217	8.00146
I3L239	Heat shock protein 75 kDa, mitochondrial (Fragment) OS=Homo sapiens GN=TRAP1 PE=1 SV=1 - [I3L239_HUMAN]	3.76407e+06	9.28	11.16	2	3	215	24.915	9.30518
A0A0S2Z4G7	Nucleophosmin (Nucleolar phosphoprotein B23, numatrin), isoform CRA_f (Fragment) OS=Homo sapiens GN=NPM1 PE=2 SV=1 - [A0A0S2Z4G7_HUMAN]	3.6884e+06	6.53765	13.21	4	5	265	29.4462	4.61475
Q06830	Peroxiredoxin-1 OS=Homo sapiens GN=PRDX1 PE=1 SV=1 - [PRDX1_HUMAN]	3.54225e+06	31.5802	50.25	9	14	199	22.0963	8.1333
C5IWY5	MHC class I antigen OS=Homo sapiens GN=HLA-A PE=3 SV=1 - [C5IWY5_HUMAN]	3.42323e+06	46.7211	31.78	8	16	365	40.8061	6.34131
P30453	HLA class I histocompatibility antigen, A-34 alpha chain OS=Homo sapiens GN=HLA-A PE=1 SV=1 - [1A34_HUMAN]	3.21431e+06	62.8733	36.44	10	21	365	41.0291	6.30322
Q95604	HLA class I histocompatibility antigen, Cw-17 alpha chain OS=Homo sapiens GN=HLA-C PE=1 SV=1 - [1C17_HUMAN]	3.13242e+06	33.2528	20.16	5	10	372	41.2126	6.80029
Q1ELT0	MHC Class I Antigen OS=Homo sapiens GN=HLA-A PE=3 SV=1 - [Q1ELT0_HUMAN]	3.09302e+06	67.0098	41.1	11	23	365	40.9792	6.90283
C5IUS6	MHC class I antigen OS=Homo sapiens GN=HLA-B PE=3 SV=1 - [C5IUS6_HUMAN]	3.00621e+06	31.5246	26.52	7	12	362	40.375	5.96045
A0A0S4T3R3	MHC class I antigen OS=Homo sapiens GN=HLA-C PE=3 SV=1 - [A0A0S4T3R3_HUMAN]	3.00621e+06	36.013	28.42	8	13	366	40.8242	6.1001
P18463	HLA class I histocompatibility antigen, B-37 alpha chain OS=Homo sapiens GN=HLA-B PE=1 SV=1 - [1B37_HUMAN]	3.00621e+06	40.3878	36.46	9	16	362	40.4311	6.15088
P30493	HLA class I histocompatibility antigen, B-55 alpha chain OS=Homo sapiens GN=HLA-B PE=1 SV=1 - [1B55_HUMAN]	3.00621e+06	39.7933	36.46	9	15	362	40.471	5.98584
P30464	HLA class I histocompatibility antigen, B-15 alpha chain OS=Homo sapiens GN=HLA-B PE=1 SV=2 - [1B15_HUMAN]	3.00621e+06	50.6251	39.5	10	19	362	40.363	6.30322
A2IAT8	MHC class I antigen OS=Homo sapiens GN=HLA-B PE=3 SV=2 - [A2IAT8_HUMAN]	3.00621e+06	51.2196	39.5	10	20	362	40.36	6.15088
Q29669	MHC class I antigen OS=Homo sapiens GN=HLA-B35 PE=2 SV=1 - [Q29669_HUMAN]	3.00621e+06	46.9683	44.75	11	17	362	40.5742	6.80029
A5YRU8	MUC1 isoform T8 OS=Homo sapiens GN=MUC1 PE=2 SV=1 - [A5YRU8_HUMAN]	2.93481e+06	32.0851	37.45	6	11	243	26.4683	6.17627
P49411	Elongation factor Tu, mitochondrial OS=Homo sapiens GN=TUFM PE=1 SV=2 - [EFTU_HUMAN]	2.90607e+06	41.094	30.31	11	16	452	49.5102	7.60596
Q31612	HLA class I histocompatibility antigen, B-73 alpha chain OS=Homo sapiens GN=HLA-B PE=1 SV=1 - [1B73_HUMAN]	2.80196e+06	40.3695	26.17	6	12	363	40.4099	6.23975
Q00610	Clathrin heavy chain 1 OS=Homo sapiens GN=CLTC PE=1 SV=5 - [CLH1_HUMAN]	2.79015e+06	140.038	27.82	41	60	1675	191.493	5.69385
B5BU24	14-3-3 protein beta/alpha OS=Homo sapiens GN=YWHAB PE=2 SV=1 - [B5BU24_HUMAN]	2.66304e+06	11.1019	16.26	4	5	246	28.0948	4.83057
Q04917	14-3-3 protein eta OS=Homo sapiens GN=YWHAH PE=1 SV=4 - [1433F_HUMAN]	2.66304e+06	12.8231	20.33	5	6	246	28.201	4.84326
B4DHC4	cDNA FLJ51843, highly similar to 14-3-3 protein gamma OS=Homo sapiens PE=2 SV=1 - [B4DHC4_HUMAN]	2.66304e+06	19.5732	26.67	6	8	225	25.6406	4.91943
P27348	14-3-3 protein theta OS=Homo sapiens GN=YWHAQ PE=1 SV=1 - [1433T_HUMAN]	2.66304e+06	42.0732	38.78	10	14	245	27.7468	4.77979
P30466	HLA class I histocompatibility antigen, B-18 alpha chain OS=Homo sapiens GN=HLA-B PE=1 SV=1 - [1B18_HUMAN]	2.614e+06	44.8823	32.6	8	17	362	40.25	6.75635
P01889	HLA class I histocompatibility antigen, B-7 alpha chain OS=Homo sapiens GN=HLA-B PE=1 SV=3 - [1B07_HUMAN]	2.614e+06	36.8684	31.22	8	14	362	40.435	5.84619
M4QFU4	MHC class I antigen OS=Homo sapiens GN=HLA-B PE=3 SV=1 - [M4QFU4_HUMAN]	2.614e+06	40.0278	31.22	8	15	362	40.3398	5.70654
B8YBG3	HLA class I antigen OS=Homo sapiens GN=HLA-Cw PE=3 SV=1 - [B8YBG3_HUMAN]	2.55446e+06	34.0359	25.41	7	12	366	40.9344	6.53662
A8K486	Peptidyl-prolyl cis-trans isomerase OS=Homo sapiens PE=2 SV=1 - [A8K486_HUMAN]	2.53638e+06	28.8905	54.55	9	14	165	18.0018	6.90283
F8VVM2	Phosphate carrier protein, mitochondrial OS=Homo sapiens GN=SLC25A3 PE=1 SV=1 - [F8VVM2_HUMAN]	2.51234e+06	11.5951	9.26	3	5	324	36.1376	9.26123
P35579	Myosin-9 OS=Homo sapiens GN=MYH9 PE=1 SV=4 - [MYH9_HUMAN]	2.38305e+06	213.115	31.58	49	80	1960	226.392	5.60498
P13639	Elongation factor 2 OS=Homo sapiens GN=EEF2 PE=1 SV=4 - [EF2_HUMAN]	2.28461e+06	35.0533	17.95	14	20	858	95.277	6.82959
Q0QEN7	ATP synthase subunit beta (Fragment) OS=Homo sapiens GN=ATP5B PE=2 SV=1 - [Q0QEN7_HUMAN]	2.24333e+06	64.9345	48.76	15	25	445	48.083	5.07178
Q04826	HLA class I histocompatibility antigen, B-40 alpha chain OS=Homo sapiens GN=HLA-B PE=1 SV=1 - [1B40_HUMAN]	2.2206e+06	32.6129	27.9	7	12	362	40.4801	6.53662
P15153	Ras-related C3 botulinum toxin substrate 2 OS=Homo sapiens GN=RAC2 PE=1 SV=1 - [RAC2_HUMAN]	2.02327e+06	14.6652	22.4	4	7	192	21.4151	7.60596
P31146	Coronin-1A OS=Homo sapiens GN=CORO1A PE=1 SV=4 - [COR1A_HUMAN]	1.8543e+06	18.6526	13.45	6	10	461	50.9938	6.68311
P63000	Ras-related C3 botulinum toxin substrate 1 OS=Homo sapiens GN=RAC1 PE=1 SV=1 - [RAC1_HUMAN]	1.82938e+06	13.6744	22.4	4	7	192	21.4362	8.49951
P30479	HLA class I histocompatibility antigen, B-41 alpha chain OS=Homo sapiens GN=HLA-B PE=1 SV=1 - [1B41_HUMAN]	1.79762e+06	44.1003	27.9	7	16	362	40.5141	6.53662
A0A0A0MR02	Voltage-dependent anion-selective channel protein 2 (Fragment) OS=Homo sapiens GN=VDAC2 PE=1 SV=1 - [A0A0A0MR02_HUMAN]	1.73437e+06	18.3088	29.08	6	8	282	30.3289	7.81104
Q10589	Bone marrow stromal antigen 2 OS=Homo sapiens GN=BST2 PE=1 SV=1 - [BST2_HUMAN]	1.66209e+06	9.29198	18.33	3	4	180	19.7563	5.60498
P62258	14-3-3 protein epsilon OS=Homo sapiens GN=YWHAE PE=1 SV=1 - [1433E_HUMAN]	1.52973e+06	16.1542	23.92	6	7	255	29.1554	4.7417
A0A0U5PZC9	MHC class I antigen OS=Homo sapiens GN=HLA-C PE=3 SV=1 - [A0A0U5PZC9_HUMAN]	1.48516e+06	30.4493	20.77	6	11	366	40.8223	6.30322
A0A120GWA1	MHC class I antigen (Fragment) OS=Homo sapiens GN=HLA-A PE=4 SV=1 - [A0A120GWA1_HUMAN]	1.48295e+06	5.5277	18.78	3	3	181	20.969	5.46533
P63104	14-3-3 protein zeta/delta OS=Homo sapiens GN=YWHAZ PE=1 SV=1 - [1433Z_HUMAN]	1.47464e+06	18.8949	30.2	6	7	245	27.7277	4.79248
O00299	Chloride intracellular channel protein 1 OS=Homo sapiens GN=CLIC1 PE=1 SV=4 - [CLIC1_HUMAN]	1.44817e+06	32.2722	51.87	8	11	241	26.9057	5.17334
H3BMH2	Ras-related protein Rab-11A (Fragment) OS=Homo sapiens GN=RAB11A PE=3 SV=1 - [H3BMH2_HUMAN]	1.36934e+06	17.1011	34.84	5	7	155	17.6571	8.33838
B4DUR8	T-complex protein 1 subunit gamma OS=Homo sapiens GN=CCT3 PE=1 SV=1 - [B4DUR8_HUMAN]	1.35707e+06	12.1361	15	7	8	500	55.6387	5.64307
P00558	Phosphoglycerate kinase 1 OS=Homo sapiens GN=PGK1 PE=1 SV=3 - [PGK1_HUMAN]	1.33757e+06	21.7942	20.62	6	8	417	44.5861	8.104
P62249	40S ribosomal protein S16 OS=Homo sapiens GN=RPS16 PE=1 SV=2 - [RS16_HUMAN]	1.31228e+06	4.17046	28.08	4	4	146	16.435	10.2134
B0I1S0	DYNC2H1 variant protein OS=Homo sapiens PE=2 SV=1 - [B0I1S0_HUMAN]	1.30276e+06	3.60164	0.28	2	3	4307	492.339	6.52197
P26641	Elongation factor 1-gamma OS=Homo sapiens GN=EEF1G PE=1 SV=3 - [EF1G_HUMAN]	1.2735e+06	13.1687	13.27	5	8	437	50.0871	6.66846
P48047	ATP synthase subunit O, mitochondrial OS=Homo sapiens GN=ATP5O PE=1 SV=1 - [ATPO_HUMAN]	1.24602e+06	20.2578	50.7	8	10	213	23.2627	9.96436
P46781	40S ribosomal protein S9 OS=Homo sapiens GN=RPS9 PE=1 SV=3 - [RS9_HUMAN]	1.22408e+06	7.87206	22.16	5	5	194	22.5776	10.6528
Q96HX3	Dolichyl-diphosphooligosaccharide--protein glycosyltransferase subunit 1 (Fragment) OS=Homo sapiens PE=2 SV=1 - [Q96HX3_HUMAN]	1.21549e+06	40.2315	23.94	12	16	568	64.5417	6.55127
P63218	Guanine nucleotide-binding protein G(I)/G(S)/G(O) subunit gamma-5 OS=Homo sapiens GN=GNG5 PE=1 SV=3 - [GBG5_HUMAN]	1.17885e+06	2.3467	23.53	2	3	68	7.31381	9.84717
Q9UK23	N-acetylglucosamine-1-phosphodiester alpha-N-acetylglucosaminidase OS=Homo sapiens GN=NAGPA PE=1 SV=2 - [NAGPA_HUMAN]	1.15614e+06	10.4174	6.8	3	4	515	56.0371	6.59521
P60953	Cell division control protein 42 homolog OS=Homo sapiens GN=CDC42 PE=1 SV=2 - [CDC42_HUMAN]	1.1545e+06	18.431	25.65	4	7	191	21.245	6.55127
Q5JQ44	Putative uncharacterized protein DKFZp547A0616 (Fragment) OS=Homo sapiens GN=DKFZp547A0616 PE=2 SV=1 - [Q5JQ44_HUMAN]	1.1458e+06	14.7724	28.73	4	5	181	20.2811	4.80518
A0A024RAJ8	IQ motif containing GTPase activating protein 2, isoform CRA_b OS=Homo sapiens GN=IQGAP2 PE=4 SV=1 - [A0A024RAJ8_HUMAN]	1.05538e+06	112.851	23.49	32	45	1575	180.48	5.57959
J3QLN6	Eukaryotic initiation factor 4A-I (Fragment) OS=Homo sapiens GN=EIF4A1 PE=1 SV=1 - [J3QLN6_HUMAN]	1.05523e+06	22.7761	35.58	4	8	163	18.0314	7.85498
E9PNW4	CD59 glycoprotein OS=Homo sapiens GN=CD59 PE=1 SV=1 - [E9PNW4_HUMAN]	1.01741e+06	15.8856	22.22	3	6	108	11.9765	5.74463
C9J3L8	Translocon-associated protein subunit alpha OS=Homo sapiens GN=SSR1 PE=1 SV=1 - [C9J3L8_HUMAN]	1.00467e+06	15.2389	12.83	3	6	265	29.5548	4.29736
P62753	40S ribosomal protein S6 OS=Homo sapiens GN=RPS6 PE=1 SV=1 - [RS6_HUMAN]	995981	10.2912	14.06	3	4	249	28.663	10.8433
G0VL32	MHC class I antigen OS=Homo sapiens GN=HLA-B PE=3 SV=1 - [G0VL32_HUMAN]	989166	29.603	19.61	5	11	362	40.5172	6.62451
A0A087WUN7	SRA stem-loop-interacting RNA-binding protein, mitochondrial OS=Homo sapiens GN=SLIRP PE=1 SV=1 - [A0A087WUN7_HUMAN]	984204	4.76688	41.3	3	3	92	10.3463	10.228
Q8TAS0	ATP synthase subunit gamma (Fragment) OS=Homo sapiens PE=2 SV=1 - [Q8TAS0_HUMAN]	982759	9.75446	15.81	4	4	291	32.2269	9.11475
Q5JR95	40S ribosomal protein S8 OS=Homo sapiens GN=RPS8 PE=1 SV=1 - [Q5JR95_HUMAN]	975026	22.9003	38.83	6	8	188	21.866	10.3599
P51148	Ras-related protein Rab-5C OS=Homo sapiens GN=RAB5C PE=1 SV=2 - [RAB5C_HUMAN]	969604	13.4003	31.48	5	5	216	23.4678	8.41162
B4DVE1	cDNA FLJ53478, highly similar to Galectin-3-binding protein OS=Homo sapiens PE=2 SV=1 - [B4DVE1_HUMAN]	960025	13.2407	10.65	5	5	573	64.0558	5.46533
A8K6Q8	cDNA FLJ75881, highly similar to Homo sapiens transferrin receptor (p90, CD71) (TFRC), mRNA OS=Homo sapiens PE=2 SV=1 - [A8K6Q8_HUMAN]	926433	40.5751	15.66	10	15	760	84.8199	6.60986
B7Z881	cDNA FLJ52376, highly similar to Ras GTPase-activating-like protein IQGAP2 OS=Homo sapiens PE=2 SV=1 - [B7Z881_HUMAN]	914361	67.641	25.78	20	29	865	99.3653	8.22119
P62424	60S ribosomal protein L7a OS=Homo sapiens GN=RPL7A PE=1 SV=2 - [RL7A_HUMAN]	903797	13.5025	25.56	5	6	266	29.977	10.6089
M0QZC5	40S ribosomal protein S11 OS=Homo sapiens GN=RPS11 PE=1 SV=1 - [M0QZC5_HUMAN]	903366	8.24592	20.34	4	7	118	13.9885	10.3159
P38919	Eukaryotic initiation factor 4A-III OS=Homo sapiens GN=EIF4A3 PE=1 SV=4 - [IF4A3_HUMAN]	901119	6.0796	14.11	5	5	411	46.8412	6.72705
P07737	Profilin-1 OS=Homo sapiens GN=PFN1 PE=1 SV=2 - [PROF1_HUMAN]	897685	24.3158	50	5	8	140	15.0446	8.26514
O75083	WD repeat-containing protein 1 OS=Homo sapiens GN=WDR1 PE=1 SV=4 - [WDR1_HUMAN]	889626	6.63012	13.53	7	10	606	66.1519	6.65381
M0QZN2	40S ribosomal protein S5 OS=Homo sapiens GN=RPS5 PE=1 SV=1 - [M0QZN2_HUMAN]	865389	9.16417	17.91	2	3	134	14.7537	8.48486
M0R3D6	60S ribosomal protein L18a (Fragment) OS=Homo sapiens GN=RPL18A PE=1 SV=1 - [M0R3D6_HUMAN]	849952	11.8599	31.21	4	7	141	16.7038	10.77
A0A0U1RQF0	Fatty acid synthase OS=Homo sapiens GN=FASN PE=1 SV=1 - [A0A0U1RQF0_HUMAN]	842810	99.7616	14.03	27	41	2509	273.026	6.46826
C9JIS1	Guanine nucleotide-binding protein G(I)/G(S)/G(T) subunit beta-2 (Fragment) OS=Homo sapiens GN=GNB2 PE=1 SV=1 - [C9JIS1_HUMAN]	836149	16.5162	23.28	5	6	232	25.5215	7.03467
B2R6K4	cDNA, FLJ92996, highly similar to Homo sapiens guanine nucleotide binding protein (G protein), beta polypeptide 1 (GNB1), mRNA OS=Homo sapiens PE=2 SV=1 - [B2R6K4_HUMAN]	836149	11.4034	16.18	5	5	340	37.277	6.17627
B7ZAY2	cDNA, FLJ79346, highly similar to Ras-related protein Rap-1b OS=Homo sapiens PE=2 SV=1 - [B7ZAY2_HUMAN]	829050	14.4921	31.69	4	6	142	15.9793	9.0708
B4DRD7	cDNA FLJ54752, highly similar to Poly(rC)-binding protein 2 OS=Homo sapiens PE=2 SV=1 - [B4DRD7_HUMAN]	828885	41.4618	14.89	3	13	282	29.7182	7.7085
Q15365	Poly(rC)-binding protein 1 OS=Homo sapiens GN=PCBP1 PE=1 SV=2 - [PCBP1_HUMAN]	828119	44.8555	22.75	6	15	356	37.4739	7.09326
A1JUI8	Chaperonin subunit 6A (Fragment) OS=Homo sapiens GN=CCT6A PE=2 SV=1 - [A1JUI8_HUMAN]	816888	12.3539	16.39	7	9	488	53.6472	6.12549
A4QPB0	IQ motif containing GTPase activating protein 1 OS=Homo sapiens GN=IQGAP1 PE=1 SV=1 - [A4QPB0_HUMAN]	808423	79.1696	16.84	22	36	1657	189.162	6.48096
P62857	40S ribosomal protein S28 OS=Homo sapiens GN=RPS28 PE=1 SV=1 - [RS28_HUMAN]	791747	4.94284	30.43	2	2	69	7.8362	10.6968
B3KM80	Nucleolin, isoform CRA_c OS=Homo sapiens GN=NCL PE=2 SV=1 - [B3KM80_HUMAN]	784318	10.6716	8.96	5	6	536	58.5193	4.66553
B7Z6U6	Integrin beta OS=Homo sapiens PE=2 SV=1 - [B7Z6U6_HUMAN]	778489	27.7951	16.56	6	11	471	51.7497	5.87158
Q9NWT6	Hypoxia-inducible factor 1-alpha inhibitor OS=Homo sapiens GN=HIF1AN PE=1 SV=2 - [HIF1N_HUMAN]	777914	28.4056	31.81	8	13	349	40.2599	5.56689
F8W7C6	60S ribosomal protein L10 OS=Homo sapiens GN=RPL10 PE=1 SV=2 - [F8W7C6_HUMAN]	777220	9.9288	20.25	3	5	163	18.5527	9.94971
P10599	Thioredoxin OS=Homo sapiens GN=TXN PE=1 SV=3 - [THIO_HUMAN]	768372	5.94703	22.86	2	2	105	11.7297	4.91943
J3KT73	60S ribosomal protein L38 OS=Homo sapiens GN=RPL38 PE=1 SV=1 - [J3KT73_HUMAN]	759490	5.31375	37.5	2	2	64	7.56027	9.99365
J3KTJ8	60S ribosomal protein L26 (Fragment) OS=Homo sapiens GN=RPL26 PE=4 SV=7 - [J3KTJ8_HUMAN]	757217	11.9291	31.96	5	8	97	11.5903	10.9019
P17987	T-complex protein 1 subunit alpha OS=Homo sapiens GN=TCP1 PE=1 SV=1 - [TCPA_HUMAN]	754514	27.0412	23.02	9	12	556	60.3056	6.11279
Q8IWR8	Ribosomal protein L19 (Fragment) OS=Homo sapiens PE=2 SV=1 - [Q8IWR8_HUMAN]	746024	5.7448	19.65	3	4	173	20.8068	11.4438
B7Z4Q5	Receptor-type tyrosine-protein phosphatase OS=Homo sapiens PE=2 SV=1 - [B7Z4Q5_HUMAN]	738849	27.2425	19.47	9	10	647	74.5086	7.57666
C9JXB8	60S ribosomal protein L24 OS=Homo sapiens GN=RPL24 PE=1 SV=1 - [C9JXB8_HUMAN]	729856	9.71042	31.4	4	6	121	14.3598	11.312
B4DKB2	Endothelin-converting enzyme 1 OS=Homo sapiens GN=ECE1 PE=1 SV=1 - [B4DKB2_HUMAN]	726331	4.53246	4.34	3	4	738	83.5204	5.73193
A0A024R9E2	Poly(A) binding protein, cytoplasmic 1, isoform CRA_c OS=Homo sapiens GN=PABPC1 PE=4 SV=1 - [A0A024R9E2_HUMAN]	726104	16.5215	17.42	7	9	419	47.3048	8.92432
B2R5U1	cDNA, FLJ92620, highly similar to Homo sapiens staphylococcal nuclease domain containing 1 (SND1),mRNA OS=Homo sapiens PE=2 SV=1 - [B2R5U1_HUMAN]	723994	37.7333	13.33	9	15	885	99.6093	6.96143
P84095	Rho-related GTP-binding protein RhoG OS=Homo sapiens GN=RHOG PE=1 SV=1 - [RHOG_HUMAN]	722441	5.22949	15.71	2	2	191	21.2949	8.11865
P51571	Translocon-associated protein subunit delta OS=Homo sapiens GN=SSR4 PE=1 SV=1 - [SSRD_HUMAN]	715269	20.3829	24.86	3	7	173	18.9866	6.15088
V9HW35	Epididymis secretory protein Li 55 OS=Homo sapiens GN=HEL-S-55 PE=2 SV=1 - [V9HW35_HUMAN]	713443	24.3972	48.77	6	9	162	17.02	7.23975
E5RI99	60S ribosomal protein L30 (Fragment) OS=Homo sapiens GN=RPL30 PE=1 SV=1 - [E5RI99_HUMAN]	694507	14.0283	31.58	3	5	114	12.6476	9.5542
A0A087WXM6	60S ribosomal protein L17 (Fragment) OS=Homo sapiens GN=RPL17 PE=3 SV=1 - [A0A087WXM6_HUMAN]	693046	3.92596	14.2	2	4	169	19.5732	10.0376
P07814	Bifunctional glutamate/proline--tRNA ligase OS=Homo sapiens GN=EPRS PE=1 SV=5 - [SYEP_HUMAN]	686173	23.5491	8.4	11	12	1512	170.483	7.32764
C9J406	MICOS complex subunit MIC60 OS=Homo sapiens GN=IMMT PE=1 SV=1 - [C9J406_HUMAN]	684595	35.2969	18.21	10	15	659	73.209	6.07471
P62266	40S ribosomal protein S23 OS=Homo sapiens GN=RPS23 PE=1 SV=3 - [RS23_HUMAN]	651645	5.18929	16.08	2	2	143	15.7977	10.4917
P78371	T-complex protein 1 subunit beta OS=Homo sapiens GN=CCT2 PE=1 SV=4 - [TCPB_HUMAN]	634538	21.477	27.85	9	13	535	57.4521	6.45557
P18077	60S ribosomal protein L35a OS=Homo sapiens GN=RPL35A PE=1 SV=2 - [RL35A_HUMAN]	630366	0	11.82	2	2	110	12.5298	11.063
A0A024R889	Spectrin, alpha, non-erythrocytic 1 (Alpha-fodrin), isoform CRA_g OS=Homo sapiens GN=SPTAN1 PE=4 SV=1 - [A0A024R889_HUMAN]	620196	84.9544	12.72	26	38	2452	282.076	5.33838
A0A024R725	Inosine-5'-monophosphate dehydrogenase OS=Homo sapiens GN=IMPDH1 PE=3 SV=1 - [A0A024R725_HUMAN]	619149	4.37269	5.26	2	2	380	40.9582	8.76318
Q09666	Neuroblast differentiation-associated protein AHNAK OS=Homo sapiens GN=AHNAK PE=1 SV=2 - [AHNK_HUMAN]	616539	24.3965	1.6	7	8	5890	628.699	6.15088
B4DM22	cDNA FLJ53357, highly similar to 26S proteasome non-ATPase regulatory subunit 2 OS=Homo sapiens PE=2 SV=1 - [B4DM22_HUMAN]	606943	13.0647	7.33	5	5	900	99.2503	5.16064
P51149	Ras-related protein Rab-7a OS=Homo sapiens GN=RAB7A PE=1 SV=1 - [RAB7A_HUMAN]	597022	13.4802	29.95	5	5	207	23.4748	6.69775
Q02878	60S ribosomal protein L6 OS=Homo sapiens GN=RPL6 PE=1 SV=3 - [RL6_HUMAN]	592228	2.37228	26.04	8	9	288	32.7076	10.5796
D3DP78	Aspartyl-tRNA synthetase, isoform CRA_b OS=Homo sapiens GN=DARS PE=4 SV=1 - [D3DP78_HUMAN]	586893	22.222	19.02	7	10	468	53.4303	6.53662
B5BUB1	RuvB-like helicase (Fragment) OS=Homo sapiens GN=RUVBL1 PE=2 SV=1 - [B5BUB1_HUMAN]	584858	27.7784	19.08	6	10	456	50.1843	6.41748
I6TRR8	SND1-BRAF fusion OS=Homo sapiens PE=2 SV=1 - [I6TRR8_HUMAN]	584027	24.3636	8.58	6	8	979	109.079	9.29053
F8W6I7	Heterogeneous nuclear ribonucleoprotein A1 OS=Homo sapiens GN=HNRNPA1 PE=1 SV=2 - [F8W6I7_HUMAN]	563420	22.5622	26.38	6	8	307	33.1348	9.12939
Q6FG43	FLOT2 protein OS=Homo sapiens GN=FLOT2 PE=2 SV=1 - [Q6FG43_HUMAN]	554212	33.7138	25.86	8	13	379	41.6592	5.2876
A8K0T9	cDNA FLJ75422, highly similar to Homo sapiens capping protein (actin filament) muscle Z-line, alpha 1, mRNA OS=Homo sapiens PE=2 SV=1 - [A8K0T9_HUMAN]	552695	11.7998	14.34	3	4	286	32.8883	5.69385
H0Y2W2	ATPase family AAA domain-containing protein 3A (Fragment) OS=Homo sapiens GN=ATAD3A PE=1 SV=1 - [H0Y2W2_HUMAN]	542550	20.577	16.61	8	10	572	64.3143	9.43701
Q9Y5M8	Signal recognition particle receptor subunit beta OS=Homo sapiens GN=SRPRB PE=1 SV=3 - [SRPRB_HUMAN]	541833	25.2412	21.77	4	8	271	29.6838	9.0415
C9JPM4	ADP-ribosylation factor 4 (Fragment) OS=Homo sapiens GN=ARF4 PE=1 SV=1 - [C9JPM4_HUMAN]	541628	8.43835	30.71	3	4	127	14.5438	8.11865
F5H018	GTP-binding nuclear protein Ran (Fragment) OS=Homo sapiens GN=RAN PE=1 SV=7 - [F5H018_HUMAN]	537119	7.18586	17.09	3	4	199	22.5207	8.73389
Q9UBS4	DnaJ homolog subfamily B member 11 OS=Homo sapiens GN=DNAJB11 PE=1 SV=1 - [DJB11_HUMAN]	525551	17.5897	18.72	5	9	358	40.4886	6.17627
A0A0S2IKX6	MHC class I antigen OS=Homo sapiens GN=HLA-B PE=3 SV=1 - [A0A0S2IKX6_HUMAN]	522464	26.2242	22.93	5	11	362	40.3439	6.25244
B2RAK1	cDNA, FLJ94965, highly similar to Homo sapiens leucyl/cystinyl aminopeptidase (LNPEP), mRNA OS=Homo sapiens PE=2 SV=1 - [B2RAK1_HUMAN]	510605	20.6721	9.07	8	10	1025	117.27	5.73193
E2DRY6	C-myc promoter-binding protein 1 OS=Homo sapiens PE=2 SV=1 - [E2DRY6_HUMAN]	503361	16.3461	18.64	5	7	338	36.5317	6.56592
Q5QNZ2	ATP synthase F(0) complex subunit B1, mitochondrial OS=Homo sapiens GN=ATP5F1 PE=1 SV=1 - [Q5QNZ2_HUMAN]	499469	3.81606	8.21	2	2	195	22.2608	9.26123
P25311	Zinc-alpha-2-glycoprotein OS=Homo sapiens GN=AZGP1 PE=1 SV=2 - [ZA2G_HUMAN]	498391	13.4058	11.41	3	5	298	34.2371	6.04932
P36578	60S ribosomal protein L4 OS=Homo sapiens GN=RPL4 PE=1 SV=5 - [RL4_HUMAN]	498374	14.3963	14.99	5	7	427	47.6674	11.063
O75131	Copine-3 OS=Homo sapiens GN=CPNE3 PE=1 SV=1 - [CPNE3_HUMAN]	495368	13.8867	8.19	4	6	537	60.0921	5.84619
Q5T749	Keratinocyte proline-rich protein OS=Homo sapiens GN=KPRP PE=1 SV=1 - [KPRP_HUMAN]	494109	9.96516	6.39	4	5	579	64.0932	8.26514
Q08211	ATP-dependent RNA helicase A OS=Homo sapiens GN=DHX9 PE=1 SV=4 - [DHX9_HUMAN]	493550	30.901	8.35	9	12	1270	140.869	6.84424
B1ANR0	Polyadenylate-binding protein OS=Homo sapiens GN=PABPC4 PE=1 SV=1 - [B1ANR0_HUMAN]	487007	10.2218	7.48	4	5	615	67.9279	9.45166
B7Z3V1	Sodium/potassium-transporting ATPase subunit alpha (Fragment) OS=Homo sapiens PE=2 SV=1 - [B7Z3V1_HUMAN]	486340	20.9214	8.14	7	10	1020	112.366	5.35107
C6K6H8	MHC class I antigen OS=Homo sapiens GN=HLA-B PE=3 SV=1 - [C6K6H8_HUMAN]	483501	32.232	20.44	5	12	362	40.4071	6.69775
X6RJP6	Transgelin-2 (Fragment) OS=Homo sapiens GN=TAGLN2 PE=1 SV=1 - [X6RJP6_HUMAN]	482187	12.8788	31.02	5	6	187	21.0725	7.81104
A8CDT9	MYO5A variant protein OS=Homo sapiens PE=2 SV=1 - [A8CDT9_HUMAN]	479284	56.6232	9.85	15	24	1828	212.124	8.60205
H0Y6T7	Nicastrin (Fragment) OS=Homo sapiens GN=NCSTN PE=1 SV=1 - [H0Y6T7_HUMAN]	478419	8.90409	8.36	2	3	275	30.1373	5.42725
D6W5C0	Spectrin, beta, non-erythrocytic 1, isoform CRA_b OS=Homo sapiens GN=SPTBN1 PE=4 SV=1 - [D6W5C0_HUMAN]	471967	45.0965	9.09	16	21	2278	264.276	5.57959
B2RBR9	cDNA, FLJ95650, highly similar to Homo sapiens karyopherin (importin) beta 1 (KPNB1), mRNA OS=Homo sapiens PE=2 SV=1 - [B2RBR9_HUMAN]	467009	24.9757	9.47	6	9	876	97.122	4.77979
D6RAT0	40S ribosomal protein S3a OS=Homo sapiens GN=RPS3A PE=1 SV=1 - [D6RAT0_HUMAN]	465795	9.31329	25.55	5	5	227	25.8704	9.42236
P61619	Protein transport protein Sec61 subunit alpha isoform 1 OS=Homo sapiens GN=SEC61A1 PE=1 SV=2 - [S61A1_HUMAN]	465370	10.2321	4.2	2	5	476	52.2305	8.06006
A0A024R7P5	Similar to Laminin receptor 1, isoform CRA_a OS=Homo sapiens GN=LOC388524 PE=3 SV=1 - [A0A024R7P5_HUMAN]	464199	9.36361	21.11	4	4	199	22.0005	8.82178
U3KQ84	Dolichyl-diphosphooligosaccharide--protein glycosyltransferase 48 kDa subunit (Fragment) OS=Homo sapiens GN=DDOST PE=1 SV=7 - [U3KQ84_HUMAN]	464019	3.8452	12.9	2	2	155	17.1519	4.91943
B8ZZG1	MAGUK p55 subfamily member 6 OS=Homo sapiens GN=MPP6 PE=1 SV=1 - [B8ZZG1_HUMAN]	462138	9.97417	13.08	5	6	428	48.7275	8.76318
B4E2Z3	cDNA FLJ54090, highly similar to 4F2 cell-surface antigen heavy chain OS=Homo sapiens PE=2 SV=1 - [B4E2Z3_HUMAN]	460855	24.5071	21.72	8	11	511	55.9047	5.17334
P31689	DnaJ homolog subfamily A member 1 OS=Homo sapiens GN=DNAJA1 PE=1 SV=2 - [DNJA1_HUMAN]	459940	3.28368	5.29	2	2	397	44.8395	7.07861
A0A024R1Y2	ATP-citrate synthase OS=Homo sapiens GN=ACLY PE=3 SV=1 - [A0A024R1Y2_HUMAN]	459471	27.5911	8.34	7	12	1091	119.695	7.32764
B4DWD1	cDNA FLJ60919, highly similar to Cytochrome b-245 heavy chain OS=Homo sapiens PE=2 SV=1 - [B4DWD1_HUMAN]	457240	4.98192	6.27	2	2	303	35.0507	7.73779
A0A0D9SG07	Band 4.1-like protein 1 OS=Homo sapiens GN=EPB41L1 PE=1 SV=2 - [A0A0D9SG07_HUMAN]	457028	7.40229	6.13	4	4	701	78.7822	7.09326
O60762	Dolichol-phosphate mannosyltransferase subunit 1 OS=Homo sapiens GN=DPM1 PE=1 SV=1 - [DPM1_HUMAN]	452650	8.59342	10.38	2	3	260	29.6158	9.56885
P62330	ADP-ribosylation factor 6 OS=Homo sapiens GN=ARF6 PE=1 SV=2 - [ARF6_HUMAN]	447372	5.52979	12	2	2	175	20.0694	8.95361
P04075	Fructose-bisphosphate aldolase A OS=Homo sapiens GN=ALDOA PE=1 SV=2 - [ALDOA_HUMAN]	445027	8.83285	9.34	4	6	364	39.3953	8.08936
Q9BSD7	Cancer-related nucleoside-triphosphatase OS=Homo sapiens GN=NTPCR PE=1 SV=1 - [NTPCR_HUMAN]	438998	10.2921	23.68	3	5	190	20.7001	9.53955
C9JZ20	Prohibitin (Fragment) OS=Homo sapiens GN=PHB PE=1 SV=1 - [C9JZ20_HUMAN]	438873	7.43471	22.39	4	4	201	22.2569	5.96045
P31949	Protein S100-A11 OS=Homo sapiens GN=S100A11 PE=1 SV=2 - [S10AB_HUMAN]	435595	12.509	28.57	4	6	105	11.7328	7.12256
Q9Y277	Voltage-dependent anion-selective channel protein 3 OS=Homo sapiens GN=VDAC3 PE=1 SV=1 - [VDAC3_HUMAN]	430810	14.0677	14.49	3	5	283	30.6393	8.66064
Q3SYB5	SERPINB12 protein OS=Homo sapiens GN=SERPINB12 PE=2 SV=1 - [Q3SYB5_HUMAN]	429941	7.88462	18.03	3	4	183	20.9026	5.87158
O15247	Chloride intracellular channel protein 2 OS=Homo sapiens GN=CLIC2 PE=1 SV=3 - [CLIC2_HUMAN]	425793	6.73714	9.31	2	3	247	28.3384	5.59229
A0A087X105	Cell adhesion molecule 1 OS=Homo sapiens GN=CADM1 PE=1 SV=1 - [A0A087X105_HUMAN]	423208	5.00058	11.8	3	3	373	41.6407	5.0083
C9J1Z8	ADP-ribosylation factor 5 (Fragment) OS=Homo sapiens GN=ARF5 PE=1 SV=1 - [C9J1Z8_HUMAN]	421340	8.90279	26	3	4	150	17.0959	7.34229
K7EMN2	6-phosphogluconate dehydrogenase, decarboxylating (Fragment) OS=Homo sapiens GN=PGD PE=1 SV=1 - [K7EMN2_HUMAN]	419149	16.0297	36.25	4	6	160	17.282	8.44092
B7Z2F4	T-complex protein 1 subunit delta OS=Homo sapiens PE=2 SV=1 - [B7Z2F4_HUMAN]	416172	20.2804	15.94	5	9	389	42.2726	7.60596
F5GY37	Prohibitin-2 OS=Homo sapiens GN=PHB2 PE=1 SV=1 - [F5GY37_HUMAN]	415880	10.8852	10.86	3	5	267	29.705	9.87646
B4E162	cDNA FLJ56281, highly similar to 6-phosphofructokinase, muscle type (EC 2.7.1.11) OS=Homo sapiens PE=2 SV=1 - [B4E162_HUMAN]	415858	8.22155	6.59	4	5	607	66.7412	8.48486
E9PN17	ATP synthase subunit g, mitochondrial OS=Homo sapiens GN=ATP5L PE=1 SV=1 - [E9PN17_HUMAN]	410374	10.5266	63.16	4	6	76	8.44668	10.2866
H0Y9Q7	Calnexin (Fragment) OS=Homo sapiens GN=CANX PE=1 SV=1 - [H0Y9Q7_HUMAN]	408253	8.16788	16.47	2	3	170	18.8175	6.91748
A0PJ62	RPL14 protein (Fragment) OS=Homo sapiens GN=RPL14 PE=2 SV=1 - [A0PJ62_HUMAN]	404672	2.45844	18.55	2	2	124	14.6019	10.6235
P12004	Proliferating cell nuclear antigen OS=Homo sapiens GN=PCNA PE=1 SV=1 - [PCNA_HUMAN]	400410	19.3646	20.69	4	8	261	28.7503	4.69092
J3QL14	V-type proton ATPase subunit d 1 (Fragment) OS=Homo sapiens GN=ATP6V0D1 PE=1 SV=1 - [J3QL14_HUMAN]	399727	4.97581	8.62	2	4	232	26.7983	4.94482
B4DN70	cDNA FLJ51902, highly similar to ADP-ribosylation factor 1 OS=Homo sapiens PE=2 SV=1 - [B4DN70_HUMAN]	394975	22.5196	34.12	4	8	170	19.445	8.6167
P62750	60S ribosomal protein L23a OS=Homo sapiens GN=RPL23A PE=1 SV=1 - [RL23A_HUMAN]	394897	2.87751	14.74	2	3	156	17.6841	10.4478
Q14697	Neutral alpha-glucosidase AB OS=Homo sapiens GN=GANAB PE=1 SV=3 - [GANAB_HUMAN]	394880	12.1983	3.28	2	4	944	106.807	6.13818
O60884	DnaJ homolog subfamily A member 2 OS=Homo sapiens GN=DNAJA2 PE=1 SV=1 - [DNJA2_HUMAN]	383721	1.6852	3.64	2	2	412	45.7166	6.48096
A0A024R652	Methylenetetrahydrofolate dehydrogenase (NADP+ dependent) 1, methenyltetrahydrofolate cyclohydrolase, formyltetrahydrofolate synthetase, isoform CRA_a OS=Homo sapiens GN=MTHFD1 PE=3 SV=1 - [A0A024R652_HUMAN]	380389	12.2719	5.56	5	7	935	101.467	7.18115
A0A087X020	Ribosome maturation protein SBDS OS=Homo sapiens GN=SBDS PE=1 SV=1 - [A0A087X020_HUMAN]	379640	1.67966	7.2	2	2	250	28.8463	8.74854
H3BQF1	Adenine phosphoribosyltransferase (Fragment) OS=Homo sapiens GN=APRT PE=1 SV=7 - [H3BQF1_HUMAN]	376780	1.84156	15.44	2	3	149	16.4265	8.99756
H7C0A3	Protein ARPC4-TTLL3 (Fragment) OS=Homo sapiens GN=ARPC4-TTLL3 PE=4 SV=1 - [H7C0A3_HUMAN]	376735	5.32247	11.38	2	2	167	19.3863	9.49561
O75955	Flotillin-1 OS=Homo sapiens GN=FLOT1 PE=1 SV=3 - [FLOT1_HUMAN]	376728	17.2411	14.05	5	7	427	47.3256	7.48877
B7Z3E5	cDNA FLJ53573, highly similar to Myosin Ic OS=Homo sapiens PE=2 SV=1 - [B7Z3E5_HUMAN]	376358	24.5979	8.28	6	8	1039	118.982	9.40771
P49588	Alanine--tRNA ligase, cytoplasmic OS=Homo sapiens GN=AARS PE=1 SV=2 - [SYAC_HUMAN]	375359	4.26956	5.68	5	6	968	106.743	5.52881
B8QGS9	Plakophilin-2 OS=Homo sapiens GN=PKP2 PE=1 SV=1 - [B8QGS9_HUMAN]	375231	18.8942	7.4	5	8	824	91.1835	9.15869
O94832	Unconventional myosin-Id OS=Homo sapiens GN=MYO1D PE=1 SV=2 - [MYO1D_HUMAN]	373393	29.0367	10.54	11	14	1006	116.129	9.39307
Q7Z4Q5	Heterogeneous nuclear ribonucleoprotein U (Scaffold attachment factor A), isoform CRA_a OS=Homo sapiens GN=HNRPU PE=2 SV=1 - [Q7Z4Q5_HUMAN]	371880	19.629	10.14	5	8	513	57.6266	9.36377
P09496	Clathrin light chain A OS=Homo sapiens GN=CLTA PE=1 SV=1 - [CLCA_HUMAN]	370190	1.98021	7.26	2	2	248	27.06	4.51318
H0YKU1	Tropomodulin-3 (Fragment) OS=Homo sapiens GN=TMOD3 PE=1 SV=1 - [H0YKU1_HUMAN]	369995	4.93096	12.83	2	2	187	20.888	7.43018
P21796	Voltage-dependent anion-selective channel protein 1 OS=Homo sapiens GN=VDAC1 PE=1 SV=2 - [VDAC1_HUMAN]	367955	10.0424	12.01	3	4	283	30.7536	8.54346
B1AK87	Capping protein (Actin filament) muscle Z-line, beta, isoform CRA_a OS=Homo sapiens GN=CAPZB PE=1 SV=1 - [B1AK87_HUMAN]	366918	8.58884	14.62	3	6	260	29.2768	6.91748
Q5T6Z8	Transmembrane protein 59 OS=Homo sapiens GN=TMEM59 PE=1 SV=1 - [Q5T6Z8_HUMAN]	366735	9.23117	23.96	4	4	192	21.8459	5.33838
Q13045	Protein flightless-1 homolog OS=Homo sapiens GN=FLII PE=1 SV=2 - [FLII_HUMAN]	355044	9.54456	2.68	3	4	1269	144.66	6.04932
B4DGH9	cDNA FLJ58772, highly similar to Fragile X mental retardation syndrome-related protein 1 OS=Homo sapiens PE=2 SV=1 - [B4DGH9_HUMAN]	355006	3.6258	6.39	2	2	454	50.8604	7.04932
B3KUH7	Coronin OS=Homo sapiens PE=2 SV=1 - [B3KUH7_HUMAN]	352433	10.3258	7.48	3	4	615	66.3842	6.18896
P19623	Spermidine synthase OS=Homo sapiens GN=SRM PE=1 SV=1 - [SPEE_HUMAN]	351950	6.1547	7.62	2	3	302	33.8027	5.49072
B4DE65	cDNA FLJ57705, highly similar to Acid sphingomyelinase-like phosphodiesterase 3b (EC 3.1.4.-) OS=Homo sapiens PE=2 SV=1 - [B4DE65_HUMAN]	350046	11.5269	7.35	2	4	381	42.5501	5.41455
P42704	Leucine-rich PPR motif-containing protein, mitochondrial OS=Homo sapiens GN=LRPPRC PE=1 SV=3 - [LPPRC_HUMAN]	349800	47.4045	11.33	13	21	1394	157.805	6.12549
O14828	Secretory carrier-associated membrane protein 3 OS=Homo sapiens GN=SCAMP3 PE=1 SV=3 - [SCAM3_HUMAN]	346580	14.8477	9.22	2	4	347	38.2623	7.63525
A2VDJ4	GNPTG protein (Fragment) OS=Homo sapiens GN=GNPTG PE=2 SV=1 - [A2VDJ4_HUMAN]	346067	2.06909	7.88	2	2	292	32.9384	6.78564
A0A087WWY3	Filamin-A OS=Homo sapiens GN=FLNA PE=1 SV=1 - [A0A087WWY3_HUMAN]	345543	31.2256	6.26	10	12	2315	245.697	5.97314
P53004	Biliverdin reductase A OS=Homo sapiens GN=BLVRA PE=1 SV=2 - [BIEA_HUMAN]	341760	6.05727	9.46	2	2	296	33.4073	6.44287
B4DZJ6	cDNA FLJ54706, highly similar to Ubiquitin-associated protein 2-like OS=Homo sapiens PE=2 SV=1 - [B4DZJ6_HUMAN]	340845	5.16388	2.68	2	2	897	93.8835	8.32373
Q53SY7	Putative uncharacterized protein CAD (Fragment) OS=Homo sapiens GN=CAD PE=3 SV=1 - [Q53SY7_HUMAN]	338197	20.6489	4.18	8	11	2151	235.029	6.59521
P10620	Microsomal glutathione S-transferase 1 OS=Homo sapiens GN=MGST1 PE=1 SV=1 - [MGST1_HUMAN]	338127	7.62055	27.1	4	4	155	17.5872	9.39307
P08708	40S ribosomal protein S17 OS=Homo sapiens GN=RPS17 PE=1 SV=2 - [RS17_HUMAN]	337104	4.739	31.85	3	4	135	15.5404	9.84717
A0A087WUI2	Heterogeneous nuclear ribonucleoproteins A2/B1 OS=Homo sapiens GN=HNRNPA2B1 PE=1 SV=1 - [A0A087WUI2_HUMAN]	336418	9.72199	18.39	4	5	261	29.817	4.97021
B4DW59	cDNA FLJ60356, highly similar to Ubiquitin carboxyl-terminal hydrolase isozymeL5 (EC 3.4.19.12) OS=Homo sapiens PE=2 SV=1 - [B4DW59_HUMAN]	331124	3.87023	8.85	2	2	192	22.4055	5.93506
B4DFN6	cDNA FLJ59866, highly similar to 2',3'-cyclic-nucleotide 3'-phosphodiesterase (EC 3.1.4.37) OS=Homo sapiens PE=2 SV=1 - [B4DFN6_HUMAN]	325226	4.87474	12.9	3	3	186	20.2324	8.85107
B4E1M5	cDNA FLJ52179, highly similar to 60S ribosomal protein L9 OS=Homo sapiens PE=2 SV=1 - [B4E1M5_HUMAN]	321182	5.19202	29.93	3	3	147	16.9331	10.6968
P16615	Sarcoplasmic/endoplasmic reticulum calcium ATPase 2 OS=Homo sapiens GN=ATP2A2 PE=1 SV=1 - [AT2A2_HUMAN]	319976	16.9616	4.89	4	6	1042	114.683	5.33838
Q86YV0	RAS protein activator like-3 OS=Homo sapiens GN=RASAL3 PE=1 SV=2 - [RASL3_HUMAN]	316787	12.6935	5.84	5	5	1011	111.829	8.74854
M0R0Y3	RuvB-like 2 OS=Homo sapiens GN=RUVBL2 PE=1 SV=1 - [M0R0Y3_HUMAN]	313950	21.1627	14.97	4	7	354	38.7312	7.97217
G3V1D4	Lin-7 homolog C (C. elegans), isoform CRA_b OS=Homo sapiens GN=LIN7C PE=1 SV=1 - [G3V1D4_HUMAN]	311765	6.17222	12.14	2	3	173	19.1742	9.0708
B4DMV9	cDNA FLJ53363, highly similar to EH-domain-containing protein 1 OS=Homo sapiens PE=2 SV=1 - [B4DMV9_HUMAN]	310529	12.2195	12.84	5	6	475	53.7352	7.40088
A8K690	cDNA FLJ76863, highly similar to Homo sapiens stress-induced-phosphoprotein 1 (Hsp70/Hsp90-organizing protein) (STIP1), mRNA OS=Homo sapiens PE=2 SV=1 - [A8K690_HUMAN]	309063	5.81689	3.13	2	3	543	62.6154	6.80029
C9J9S3	Serine/threonine-protein phosphatase (Fragment) OS=Homo sapiens GN=PPP1CB PE=1 SV=1 - [C9J9S3_HUMAN]	308049	8.55898	20.8	3	4	125	14.2564	5.2749
E9PMD7	Serine/threonine-protein phosphatase (Fragment) OS=Homo sapiens GN=PPP1CA PE=1 SV=1 - [E9PMD7_HUMAN]	306674	8.02648	7.91	2	3	253	28.8793	4.86865
Q9UJZ1	Stomatin-like protein 2, mitochondrial OS=Homo sapiens GN=STOML2 PE=1 SV=1 - [STML2_HUMAN]	303549	7.61902	11.24	3	3	356	38.5102	7.38623
P54136	Arginine--tRNA ligase, cytoplasmic OS=Homo sapiens GN=RARS PE=1 SV=2 - [SYRC_HUMAN]	301318	9.24368	9.24	6	6	660	75.3309	6.68311
P46783	40S ribosomal protein S10 OS=Homo sapiens GN=RPS10 PE=1 SV=1 - [RS10_HUMAN]	301225	9.47239	13.94	2	4	165	18.8859	10.1548
P53621	Coatomer subunit alpha OS=Homo sapiens GN=COPA PE=1 SV=2 - [COPA_HUMAN]	299421	16.4433	5.07	5	7	1224	138.258	7.66455
Q15645	Pachytene checkpoint protein 2 homolog OS=Homo sapiens GN=TRIP13 PE=1 SV=2 - [PCH2_HUMAN]	288564	3.13972	5.56	2	2	432	48.5205	6.0874
B4DF61	cDNA FLJ53309, highly similar to Methionyl-tRNA synthetase (EC 6.1.1.10) OS=Homo sapiens PE=2 SV=1 - [B4DF61_HUMAN]	287987	12.5374	9.13	4	5	635	71.7556	7.13721
B4E1E9	cDNA FLJ61034, highly similar to Mitochondrial dicarboxylate carrier OS=Homo sapiens PE=2 SV=1 - [B4E1E9_HUMAN]	287742	4.00416	12.3	3	3	244	26.5239	9.68604
P05362	Intercellular adhesion molecule 1 OS=Homo sapiens GN=ICAM1 PE=1 SV=2 - [ICAM1_HUMAN]	282348	18.4567	12.03	5	8	532	57.789	7.98682
P61586	Transforming protein RhoA OS=Homo sapiens GN=RHOA PE=1 SV=1 - [RHOA_HUMAN]	282294	16.792	25.39	4	6	193	21.7541	6.1001
P22314	Ubiquitin-like modifier-activating enzyme 1 OS=Homo sapiens GN=UBA1 PE=1 SV=3 - [UBA1_HUMAN]	281092	29.0636	8.98	6	9	1058	117.774	5.75732
G3V5L0	Serine hydroxymethyltransferase, mitochondrial (Fragment) OS=Homo sapiens GN=SHMT2 PE=1 SV=1 - [G3V5L0_HUMAN]	279490	5.38961	11.16	2	2	215	23.9499	5.89697
B4DV79	Eukaryotic translation initiation factor 3 subunit B OS=Homo sapiens GN=EIF3B PE=2 SV=1 - [B4DV79_HUMAN]	277141	6.19703	3.66	2	2	738	85.0814	5.26221
J3QRV9	GTPase Era, mitochondrial (Fragment) OS=Homo sapiens GN=ERAL1 PE=1 SV=2 - [J3QRV9_HUMAN]	276332	0	8.8	2	2	284	31.5335	8.85107
Q4VB87	EPB41 protein (Fragment) OS=Homo sapiens GN=EPB41 PE=2 SV=1 - [Q4VB87_HUMAN]	275442	19.5387	9.11	3	6	615	68.3662	5.90967
Q3T906	N-acetylglucosamine-1-phosphotransferase subunits alpha/beta OS=Homo sapiens GN=GNPTAB PE=1 SV=1 - [GNPTA_HUMAN]	271390	11.1592	2.79	3	6	1256	143.531	7.1665
O00231	26S proteasome non-ATPase regulatory subunit 11 OS=Homo sapiens GN=PSMD11 PE=1 SV=3 - [PSD11_HUMAN]	270392	13.1572	14.45	5	5	422	47.434	6.48096
P50570	Dynamin-2 OS=Homo sapiens GN=DNM2 PE=1 SV=2 - [DYN2_HUMAN]	270084	6.5267	3.1	3	3	870	98.0032	7.44482
Q8TAF6	Acyl-CoA synthetase 4 OS=Homo sapiens GN=FACL4 PE=2 SV=1 - [Q8TAF6_HUMAN]	269388	16.3907	10.75	6	7	670	74.3739	8.03076
Q53GR7	Solute carrier family 25, member 13 (Citrin) variant (Fragment) OS=Homo sapiens PE=2 SV=1 - [Q53GR7_HUMAN]	269364	14.6255	9.48	6	7	675	74.0696	8.38232
Q8N519	LMNA protein OS=Homo sapiens PE=2 SV=1 - [Q8N519_HUMAN]	269247	6.00291	6.45	3	3	465	53.1655	6.40479
Q96HS1	Serine/threonine-protein phosphatase PGAM5, mitochondrial OS=Homo sapiens GN=PGAM5 PE=1 SV=2 - [PGAM5_HUMAN]	269205	4.17345	9	3	3	289	31.9846	8.67529
A0A024QZV0	HCG1811539, isoform CRA_b OS=Homo sapiens GN=hCG_1811539 PE=3 SV=1 - [A0A024QZV0_HUMAN]	266431	7.33166	8.64	3	3	324	36.155	5.46533
A0A110AZI3	MHC class I antigen (Fragment) OS=Homo sapiens GN=HLA-C PE=4 SV=1 - [A0A110AZI3_HUMAN]	266238	16.0808	15.02	3	6	273	31.7804	5.94775
A0A024R3J7	HCG2032701, isoform CRA_a OS=Homo sapiens GN=hCG_2032701 PE=4 SV=1 - [A0A024R3J7_HUMAN]	261157	6.92803	3.13	2	3	703	80.3757	7.81104
Q16643	Drebrin OS=Homo sapiens GN=DBN1 PE=1 SV=4 - [DREB_HUMAN]	259536	11.3806	10.17	4	5	649	71.3854	4.44971
P39019	40S ribosomal protein S19 OS=Homo sapiens GN=RPS19 PE=1 SV=2 - [RS19_HUMAN]	255321	7.19113	13.1	3	4	145	16.0505	10.3159
A0A024RBS1	GCN1 general control of amino-acid synthesis 1-like 1 (Yeast), isoform CRA_b OS=Homo sapiens GN=GCN1L1 PE=4 SV=1 - [A0A024RBS1_HUMAN]	255309	34.5574	4.65	10	15	2432	266.706	6.91748
D6RF44	Heterogeneous nuclear ribonucleoprotein D0 (Fragment) OS=Homo sapiens GN=HNRNPD PE=1 SV=7 - [D6RF44_HUMAN]	251763	7.34397	28.57	3	3	112	12.6325	8.57275
P04746	Pancreatic alpha-amylase OS=Homo sapiens GN=AMY2A PE=1 SV=2 - [AMYP_HUMAN]	251512	11.0309	4.31	2	4	511	57.67	7.04932
Q9UG63	ATP-binding cassette sub-family F member 2 OS=Homo sapiens GN=ABCF2 PE=1 SV=2 - [ABCF2_HUMAN]	251348	9.16025	6.26	4	5	623	71.2446	7.37158
A0A087X1S2	Nuclease-sensitive element-binding protein 1 OS=Homo sapiens GN=YBX1 PE=1 SV=2 - [A0A087X1S2_HUMAN]	248797	17.0994	15.63	3	6	320	34.636	8.07471
A0A087X1K9	Acyl-protein thioesterase 1 OS=Homo sapiens GN=LYPLA1 PE=1 SV=1 - [A0A087X1K9_HUMAN]	247363	4.17497	11.45	2	2	166	17.9691	5.05908
B4E266	cDNA FLJ58466, highly similar to Leucyl-tRNA synthetase, cytoplasmic (EC 6.1.1.4) OS=Homo sapiens PE=2 SV=1 - [B4E266_HUMAN]	246810	4.5348	2.04	2	2	1130	129.105	7.78174
Q92973	Transportin-1 OS=Homo sapiens GN=TNPO1 PE=1 SV=2 - [TNPO1_HUMAN]	246794	4.64994	2.56	2	2	898	102.289	4.98291
A0A087X163	Ras-related protein Rab-18 OS=Homo sapiens GN=RAB18 PE=1 SV=1 - [A0A087X163_HUMAN]	244660	7.79634	13.19	2	3	182	20.4072	4.99561
P41091	Eukaryotic translation initiation factor 2 subunit 3 OS=Homo sapiens GN=EIF2S3 PE=1 SV=3 - [IF2G_HUMAN]	243222	6.4539	5.08	2	4	472	51.0772	8.39697
O60361	Putative nucleoside diphosphate kinase OS=Homo sapiens GN=NME2P1 PE=5 SV=1 - [NDK8_HUMAN]	235056	4.70346	18.98	2	3	137	15.519	8.57275
H7C330	cAMP-dependent protein kinase type II-alpha regulatory subunit (Fragment) OS=Homo sapiens GN=PRKAR2A PE=1 SV=1 - [H7C330_HUMAN]	231584	2.19147	23.91	2	3	92	10.125	7.23975
Q96AW5	QARS protein (Fragment) OS=Homo sapiens GN=QARS PE=2 SV=2 - [Q96AW5_HUMAN]	230661	8.17962	6.28	4	5	717	81.6537	7.15186
B4E0E1	Poly [ADP-ribose] polymerase OS=Homo sapiens PE=2 SV=1 - [B4E0E1_HUMAN]	229115	3.88789	2.32	2	2	993	111.056	8.86572
C9JPE1	Mitochondrial carnitine/acylcarnitine carrier protein OS=Homo sapiens GN=SLC25A20 PE=1 SV=1 - [C9JPE1_HUMAN]	225980	4.36381	11.84	2	3	228	25.123	9.40771
B4DR72	cDNA FLJ59963, highly similar to Homo sapiens multiple substrate lipid kinase (MULK), mRNA OS=Homo sapiens PE=2 SV=1 - [B4DR72_HUMAN]	224444	2.3226	9.43	2	3	244	26.8622	9.33447
B4DWK8	Catalase OS=Homo sapiens PE=2 SV=1 - [B4DWK8_HUMAN]	224367	6.18043	6.42	3	3	467	53.2535	7.94287
P35606	Coatomer subunit beta' OS=Homo sapiens GN=COPB2 PE=1 SV=2 - [COPB2_HUMAN]	224209	5.02474	3.86	3	4	906	102.422	5.2749
Q9NTC4	Putative uncharacterized protein DKFZp434K0126 (Fragment) OS=Homo sapiens GN=DKFZp434K0126 PE=2 SV=1 - [Q9NTC4_HUMAN]	223532	5.2627	6.5	2	3	431	47.5268	4.90674
C9J519	Dyslexia-associated protein KIAA0319-like protein OS=Homo sapiens GN=KIAA0319L PE=1 SV=1 - [C9J519_HUMAN]	221009	2.67521	8.02	3	3	486	53.9126	5.77002
Q14008	Cytoskeleton-associated protein 5 OS=Homo sapiens GN=CKAP5 PE=1 SV=3 - [CKAP5_HUMAN]	215399	4.95964	1.08	2	2	2032	225.352	7.79639
Q04837	Single-stranded DNA-binding protein, mitochondrial OS=Homo sapiens GN=SSBP1 PE=1 SV=1 - [SSBP_HUMAN]	210093	9.33889	27.7	3	4	148	17.249	9.59814
H0YJX6	Protein arginine N-methyltransferase 5 (Fragment) OS=Homo sapiens GN=PRMT5 PE=1 SV=1 - [H0YJX6_HUMAN]	208969	4.20625	8.24	2	2	279	32.2913	5.90967
A0A087WTP3	Far upstream element-binding protein 2 OS=Homo sapiens GN=KHSRP PE=1 SV=1 - [A0A087WTP3_HUMAN]	207443	6.57194	3.52	2	2	711	72.9823	7.7085
Q53FR4	Vacuolar protein sorting 35 variant (Fragment) OS=Homo sapiens PE=2 SV=1 - [Q53FR4_HUMAN]	206530	9.03841	5.53	4	5	796	91.6229	5.49072
Q15149	Plectin OS=Homo sapiens GN=PLEC PE=1 SV=3 - [PLEC_HUMAN]	206492	15.0518	1.07	5	7	4684	531.466	5.96045
O95831	Apoptosis-inducing factor 1, mitochondrial OS=Homo sapiens GN=AIFM1 PE=1 SV=1 - [AIFM1_HUMAN]	205827	6.82588	5.55	3	3	613	66.8589	8.95361
B3KNN7	cDNA FLJ30049 fis, clone ADRGL1000033, highly similar to 26S proteasome non-ATPase regulatory subunit 3 OS=Homo sapiens PE=2 SV=1 - [B3KNN7_HUMAN]	203860	12.785	11.45	5	6	498	57.1966	8.45557
Q9BR63	FARSB protein (Fragment) OS=Homo sapiens GN=FARSB PE=2 SV=2 - [Q9BR63_HUMAN]	203112	4.80973	3.25	2	2	585	65.6594	6.84424
P35998	26S protease regulatory subunit 7 OS=Homo sapiens GN=PSMC2 PE=1 SV=3 - [PRS7_HUMAN]	202864	9.32114	5.54	2	3	433	48.6031	5.94775
A0A087WUA5	EH domain-containing protein 4 OS=Homo sapiens GN=EHD4 PE=1 SV=1 - [A0A087WUA5_HUMAN]	202813	5.07533	5.19	3	3	540	61.0747	8.26514
I6L9I9	FMNL1 protein OS=Homo sapiens GN=FMNL1 PE=2 SV=1 - [I6L9I9_HUMAN]	202075	5.30916	3.67	2	2	626	69.4159	5.37646
B3KW21	cDNA FLJ41945 fis, clone PLACE6019676, highly similar to Coatomer subunit gamma OS=Homo sapiens PE=2 SV=1 - [B3KW21_HUMAN]	198686	11.0144	7.05	4	5	610	67.7614	5.0083
O00308	NEDD4-like E3 ubiquitin-protein ligase WWP2 OS=Homo sapiens GN=WWP2 PE=1 SV=2 - [WWP2_HUMAN]	198159	6.2376	3.56	3	3	870	98.8501	7.12256
A8K7D9	Importin subunit alpha OS=Homo sapiens PE=2 SV=1 - [A8K7D9_HUMAN]	195228	16.1661	7.56	3	5	529	57.7979	5.40186
P26640	Valine--tRNA ligase OS=Homo sapiens GN=VARS PE=1 SV=4 - [SYVC_HUMAN]	193798	6.36042	2.29	3	4	1264	140.387	7.59131
Q59GV2	RNA binding motif protein 14 variant (Fragment) OS=Homo sapiens PE=2 SV=1 - [Q59GV2_HUMAN]	193568	7.92279	7.07	2	4	552	55.596	9.48096
D6W539	Hydroxyacyl-Coenzyme A dehydrogenase/3-ketoacyl-Coenzyme A thiolase/enoyl-Coenzyme A hydratase (Trifunctional protein), beta subunit, isoform CRA_b OS=Homo sapiens GN=HADHB PE=3 SV=1 - [D6W539_HUMAN]	192483	2.3185	7.8	2	2	372	40.3882	9.78857
B3KUD7	DNA helicase OS=Homo sapiens PE=2 SV=1 - [B3KUD7_HUMAN]	191742	8.7707	6.7	4	5	612	68.545	7.62061
B7Z992	cDNA FLJ53698, highly similar to Gelsolin OS=Homo sapiens PE=2 SV=1 - [B7Z992_HUMAN]	186422	9.52628	6.01	3	4	715	78.7827	6.11279
A0A087X054	Hypoxia up-regulated protein 1 OS=Homo sapiens GN=HYOU1 PE=1 SV=1 - [A0A087X054_HUMAN]	183562	12.03	7.58	5	6	937	104.713	5.71924
A0A087WUJ1	Lck-interacting transmembrane adapter 1 (Fragment) OS=Homo sapiens GN=LIME1 PE=1 SV=5 - [A0A087WUJ1_HUMAN]	182600	10.3088	11.46	2	4	253	27.1453	9.70068
Q59ER4	Itchy homolog E3 ubiquitin protein ligase variant (Fragment) OS=Homo sapiens PE=2 SV=1 - [Q59ER4_HUMAN]	181757	3.65985	2.98	2	3	605	71.3487	6.49365
Q15758	Neutral amino acid transporter B(0) OS=Homo sapiens GN=SLC1A5 PE=1 SV=2 - [AAAT_HUMAN]	178916	5.02206	3.88	2	2	541	56.5623	5.47803
D6R9I9	ATP-binding cassette sub-family E member 1 OS=Homo sapiens GN=ABCE1 PE=1 SV=1 - [D6R9I9_HUMAN]	178258	2.32726	4.04	2	3	421	47.0064	8.30908
O95782	AP-2 complex subunit alpha-1 OS=Homo sapiens GN=AP2A1 PE=1 SV=3 - [AP2A1_HUMAN]	177574	6.02119	5.63	5	6	977	107.478	7.03467
B4DTA2	cDNA FLJ60148, highly similar to Homo sapiens heterogeneous nuclear ribonucleoprotein D-like (HNRPDL), transcript variant 2, mRNA OS=Homo sapiens PE=2 SV=1 - [B4DTA2_HUMAN]	176870	6.04887	9.59	3	3	271	30.1957	8.71924
O96019	Actin-like protein 6A OS=Homo sapiens GN=ACTL6A PE=1 SV=1 - [ACL6A_HUMAN]	173521	4.03601	5.59	2	2	429	47.4303	5.60498
K7EML9	Thioredoxin-like protein 1 (Fragment) OS=Homo sapiens GN=TXNL1 PE=1 SV=1 - [K7EML9_HUMAN]	172475	5.07216	23.19	2	3	138	15.5235	6.50732
Q0PHS1	Glucose-6-phosphate 1-dehydrogenase (Fragment) OS=Homo sapiens GN=G6PD PE=3 SV=1 - [Q0PHS1_HUMAN]	170483	7.90186	10.1	3	5	297	33.935	5.89697
B2RAQ8	cDNA, FLJ95058, highly similar to Homo sapiens carnitine palmitoyltransferase 1A (liver) (CPT1A),nuclear gene encoding mitochondrial protein, mRNA OS=Homo sapiens PE=2 SV=1 - [B2RAQ8_HUMAN]	170235	10.9021	6.86	4	5	773	88.2827	8.5874
E5KLK2	Mitochondrial dynamin-like 120 kDa protein OS=Homo sapiens GN=OPA1 PE=4 SV=1 - [E5KLK2_HUMAN]	169157	3.85349	2.16	2	2	924	107.501	7.98682
H7C3I1	Hsc70-interacting protein (Fragment) OS=Homo sapiens GN=ST13 PE=1 SV=1 - [H7C3I1_HUMAN]	168193	15.4349	18.49	2	5	146	16.3191	4.88135
O00425	Insulin-like growth factor 2 mRNA-binding protein 3 OS=Homo sapiens GN=IGF2BP3 PE=1 SV=2 - [IF2B3_HUMAN]	168098	3.94613	5.18	3	3	579	63.6656	8.86572
P48444	Coatomer subunit delta OS=Homo sapiens GN=ARCN1 PE=1 SV=1 - [COPD_HUMAN]	164190	13.342	6.26	3	5	511	57.1741	6.21436
E9PK01	Elongation factor 1-delta (Fragment) OS=Homo sapiens GN=EEF1D PE=1 SV=1 - [E9PK01_HUMAN]	164075	10.5643	18.77	3	4	261	28.8036	5.021
P62316	Small nuclear ribonucleoprotein Sm D2 OS=Homo sapiens GN=SNRPD2 PE=1 SV=1 - [SMD2_HUMAN]	163182	8.16252	24.58	3	4	118	13.5182	9.90576
A0A024QYX7	Eukaryotic translation initiation factor 3 subunit C OS=Homo sapiens GN=EIF3S8 PE=3 SV=1 - [A0A024QYX7_HUMAN]	162040	10.1248	4.36	2	4	597	69.223	6.69775
A8MU58	Aminoacyl tRNA synthase complex-interacting multifunctional protein 2 OS=Homo sapiens GN=AIMP2 PE=1 SV=2 - [A8MU58_HUMAN]	160175	4.73859	9.09	2	2	242	26.7429	8.07471
P62314	Small nuclear ribonucleoprotein Sm D1 OS=Homo sapiens GN=SNRPD1 PE=1 SV=1 - [SMD1_HUMAN]	159309	2.32511	18.49	2	3	119	13.2734	11.561
Q9Y490	Talin-1 OS=Homo sapiens GN=TLN1 PE=1 SV=3 - [TLN1_HUMAN]	154218	8.68333	1.02	2	3	2541	269.599	6.07471
A0A0A7C834	MHC class I antigen (Fragment) OS=Homo sapiens GN=HLA-A PE=3 SV=1 - [A0A0A7C834_HUMAN]	153003	9.24037	13.81	2	3	181	21.2032	7.18115
O75396	Vesicle-trafficking protein SEC22b OS=Homo sapiens GN=SEC22B PE=1 SV=4 - [SC22B_HUMAN]	151581	8.47384	15.81	3	3	215	24.5775	6.91748
B4DNK3	cDNA FLJ52127, highly similar to Multisynthetase complex auxiliary component p43 OS=Homo sapiens PE=2 SV=1 - [B4DNK3_HUMAN]	150325	2.68	10.78	2	2	269	29.7268	9.0708
E9PLT0	Cold shock domain-containing protein E1 OS=Homo sapiens GN=CSDE1 PE=1 SV=1 - [E9PLT0_HUMAN]	148803	4.08656	2.99	2	2	668	74.5368	6.0874
A8K0D2	cDNA FLJ77740, highly similar to Homo sapiens 7-dehydrocholesterol reductase, mRNA OS=Homo sapiens PE=2 SV=1 - [A8K0D2_HUMAN]	147963	6.41407	7.37	2	2	475	54.4338	8.77783
A0A087WX29	TAR DNA-binding protein 43 (Fragment) OS=Homo sapiens GN=TARDBP PE=1 SV=1 - [A0A087WX29_HUMAN]	147079	9.43086	11.11	2	3	243	26.7264	7.76709
E5RHW4	Erlin-2 (Fragment) OS=Homo sapiens GN=ERLIN2 PE=1 SV=1 - [E5RHW4_HUMAN]	146215	9.38929	7.1	2	4	338	37.7014	5.61768
P48426	Phosphatidylinositol 5-phosphate 4-kinase type-2 alpha OS=Homo sapiens GN=PIP4K2A PE=1 SV=2 - [PI42A_HUMAN]	144156	9.73599	5.67	2	4	406	46.1955	6.99072
Q05CK9	SYNCRIP protein (Fragment) OS=Homo sapiens GN=SYNCRIP PE=2 SV=1 - [Q05CK9_HUMAN]	143652	7.95374	9.05	3	4	453	50.6189	6.7124
Q69YN2	CWF19-like protein 1 OS=Homo sapiens GN=CWF19L1 PE=1 SV=2 - [C19L1_HUMAN]	143102	5.02642	4.83	2	2	538	60.5808	7.23975
C9J6B6	Eukaryotic translation initiation factor 4 gamma 1 (Fragment) OS=Homo sapiens GN=EIF4G1 PE=1 SV=1 - [C9J6B6_HUMAN]	141936	5.81743	2.51	2	3	757	82.4436	4.83057
A0A0G2JMS7	Protein scribble homolog OS=Homo sapiens GN=SCRIB PE=1 SV=1 - [A0A0G2JMS7_HUMAN]	138879	3.42162	1.36	2	2	1549	165.172	4.99561
Q14126	Desmoglein-2 OS=Homo sapiens GN=DSG2 PE=1 SV=2 - [DSG2_HUMAN]	137800	7.37933	2.42	2	3	1118	122.218	5.23682
Q14204	Cytoplasmic dynein 1 heavy chain 1 OS=Homo sapiens GN=DYNC1H1 PE=1 SV=5 - [DYHC1_HUMAN]	137158	2.13923	0.52	2	3	4646	532.072	6.40479
J3KT17	Galectin OS=Homo sapiens GN=LGALS9C PE=4 SV=1 - [J3KT17_HUMAN]	136821	5.61409	11.11	2	2	234	25.6055	8.38232
Q15084	Protein disulfide-isomerase A6 OS=Homo sapiens GN=PDIA6 PE=1 SV=1 - [PDIA6_HUMAN]	134863	11.917	9.09	3	4	440	48.0913	5.08447
P63167	Dynein light chain 1, cytoplasmic OS=Homo sapiens GN=DYNLL1 PE=1 SV=1 - [DYL1_HUMAN]	133311	6.61354	37.08	2	2	89	10.3591	7.40088
C9K0G7	D-beta-hydroxybutyrate dehydrogenase, mitochondrial (Fragment) OS=Homo sapiens GN=BDH1 PE=1 SV=1 - [C9K0G7_HUMAN]	132676	4.554	12.05	2	2	166	18.4324	7.84033
Q96PY5	Formin-like protein 2 OS=Homo sapiens GN=FMNL2 PE=1 SV=3 - [FMNL2_HUMAN]	131798	5.72912	3.13	3	3	1086	123.243	7.40088
P22102	Trifunctional purine biosynthetic protein adenosine-3 OS=Homo sapiens GN=GART PE=1 SV=1 - [PUR2_HUMAN]	131342	5.09689	5.54	4	4	1010	107.699	6.69775
M0R080	DnaJ homolog subfamily B member 1 (Fragment) OS=Homo sapiens GN=DNAJB1 PE=1 SV=1 - [M0R080_HUMAN]	125733	7.12489	20.77	3	3	183	20.4843	8.55811
Q9Y295	Developmentally-regulated GTP-binding protein 1 OS=Homo sapiens GN=DRG1 PE=1 SV=1 - [DRG1_HUMAN]	124623	12.6855	11.44	3	5	367	40.5168	8.89502
A0A024RC29	Desmocollin 3, isoform CRA_b OS=Homo sapiens GN=DSC3 PE=4 SV=1 - [A0A024RC29_HUMAN]	122766	4.09671	2.57	2	2	896	99.8922	6.1001
A7E2D8	Calcium-transporting ATPase OS=Homo sapiens GN=ATP2B4 PE=2 SV=1 - [A7E2D8_HUMAN]	122363	10.6377	5.67	4	5	1164	128.749	7.38623
Q05BS0	Eukaryotic translation initiation factor 3 subunit A (Fragment) OS=Homo sapiens GN=EIF3A PE=2 SV=1 - [Q05BS0_HUMAN]	118559	4.27709	3.31	2	2	634	74.6201	8.49951
B4DUI5	Triosephosphate isomerase OS=Homo sapiens PE=2 SV=1 - [B4DUI5_HUMAN]	118431	4.75304	10.33	2	2	213	22.8567	6.91748
J3QQH9	Uncharacterized protein (Fragment) OS=Homo sapiens PE=4 SV=1 - [J3QQH9_HUMAN]	116072	4.90712	32.48	2	2	117	13.1198	8.67529
Q14166	Tubulin--tyrosine ligase-like protein 12 OS=Homo sapiens GN=TTLL12 PE=1 SV=2 - [TTL12_HUMAN]	111938	6.96625	3.11	2	3	644	74.356	5.52881
H3BQ93	Adenylate cyclase type 7 OS=Homo sapiens GN=ADCY7 PE=1 SV=2 - [H3BQ93_HUMAN]	111790	3.71425	3.21	2	2	530	58.9206	8.85107
B4DZ32	cDNA FLJ60377, highly similar to Myosin-18A OS=Homo sapiens PE=2 SV=1 - [B4DZ32_HUMAN]	110565	4.98709	3.1	2	2	935	109.519	5.31299
A0A024RDD6	Uncharacterized protein OS=Homo sapiens GN=LOC285513 PE=4 SV=1 - [A0A024RDD6_HUMAN]	109806	4.48281	3.35	2	2	776	82.3597	7.56201
H3BPJ9	NADH dehydrogenase [ubiquinone] 1 beta subcomplex subunit 10 OS=Homo sapiens GN=NDUFB10 PE=1 SV=1 - [H3BPJ9_HUMAN]	105322	9.38593	19.88	3	5	161	19.2456	8.70459
E7ER27	Peroxisomal multifunctional enzyme type 2 OS=Homo sapiens GN=HSD17B4 PE=1 SV=3 - [E7ER27_HUMAN]	98963.5	4.8209	5.8	2	2	500	53.8945	6.32861
Q01813	ATP-dependent 6-phosphofructokinase, platelet type OS=Homo sapiens GN=PFKP PE=1 SV=2 - [PFKAP_HUMAN]	96671.8	8.48746	3.7	2	3	784	85.5415	7.54736
B4DHD2	cDNA FLJ55458, highly similar to Programmed cell death 6-interacting protein OS=Homo sapiens PE=2 SV=1 - [B4DHD2_HUMAN]	93461.1	5.42362	3.95	2	2	683	75.8838	6.75635
Q92974	Rho guanine nucleotide exchange factor 2 OS=Homo sapiens GN=ARHGEF2 PE=1 SV=4 - [ARHG2_HUMAN]	91141.7	3.50317	2.23	2	2	986	111.473	7.26904
Q59F96	ATP-binding cassette, sub-family F, member 1 variant (Fragment) OS=Homo sapiens PE=2 SV=1 - [Q59F96_HUMAN]	89011.8	7.17972	5.73	3	3	593	67.3809	7.7085
Q14156	Protein EFR3 homolog A OS=Homo sapiens GN=EFR3A PE=1 SV=2 - [EFR3A_HUMAN]	88878.4	2.71205	2.68	2	2	821	92.8649	6.69775
B4DP06	cDNA FLJ57133, highly similar to Bifunctional purine biosynthesis protein PURH OS=Homo sapiens PE=2 SV=1 - [B4DP06_HUMAN]	80985.9	4.84053	6	2	2	533	58.6252	6.84424
C9J5X1	Tyrosine-protein kinase receptor OS=Homo sapiens GN=IGF1R PE=1 SV=1 - [C9J5X1_HUMAN]	78519.6	2.56889	2.34	3	3	1366	154.691	5.8335
B2RE46	cDNA, FLJ96923, highly similar to Homo sapiens ribophorin II (RPN2), mRNA OS=Homo sapiens PE=2 SV=1 - [B2RE46_HUMAN]	58570.4	7.02203	4.12	2	3	631	69.2911	5.78271
Q13584	Isocitrate dehydrogenase [NADP] OS=Homo sapiens PE=2 SV=1 - [Q13584_HUMAN]	58526.6	4.25688	5.25	2	2	419	46.7853	7.1958
P27694	Replication protein A 70 kDa DNA-binding subunit OS=Homo sapiens GN=RPA1 PE=1 SV=2 - [RFA1_HUMAN]	56846.3	2.68162	3.9	2	2	616	68.0953	7.21045
J3KRV2	Receptor-type tyrosine-protein phosphatase mu (Fragment) OS=Homo sapiens GN=PTPRM PE=1 SV=1 - [J3KRV2_HUMAN]	0	3.67334	7.95	2	2	264	28.932	9.12939
